# Supplementary material for: Microevolution of Campylobacter jejuni during long-term infection in an immunocompromised host
Source: Sci Rep. 2020 Jun 22;10:10109. doi: 10.1038/s41598-020-66771-7 (PMC7308304; doi:10.1038/s41598-020-66771-7)
Supplement: Supplementary file 1 — Supplementary tables. [file 41598_2020_66771_MOESM1_ESM.xlsx]

## Sheet: Table S1
Supplementary Table S1. Full results of rMLST 52-loci analysis. Asterisks denote loci where one or more isolates differ. X = missing allele.
Locus	Full name/product	236124	236125	236126	236127	236128	236129	236130	236131	236132	236133	236123	236134	236136	236137	18857	236139	74288	74289	85702	114029	201487	216332
BACT000001*	30S ribosomal protein S1	1509	1509	1509	1509	1509	1509	1509	1509	25468	25468	1509	25468	25468	25468	25468	25468	25468	25468	25468	25468	25468	25468
BACT000002	30S ribosomal protein S2	1437	1437	1437	1437	1437	1437	1437	1437	1437	1437	1437	1437	1437	1437	1437	1437	1437	1437	1437	1437	1437	1437
BACT000003	30S ribosomal protein S3	1317	1317	1317	1317	1317	1317	1317	1317	1317	1317	1317	1317	1317	1317	1317	1317	1317	1317	1317	1317	1317	1317
BACT000004	30S ribosomal protein S4	1358	1358	1358	1358	1358	1358	1358	1358	1358	1358	1358	1358	1358	1358	1358	1358	1358	1358	1358	1358	1358	1358
BACT000005	30S ribosomal protein S5	313	313	313	313	313	313	313	313	313	313	313	313	313	313	313	313	313	313	313	313	313	313
BACT000006	30S ribosomal protein S6	1285	1285	1285	1285	1285	1285	1285	1285	1285	1285	1285	1285	1285	1285	1285	1285	1285	1285	1285	1285	1285	1285
BACT000007	30S ribosomal protein S7	164	164	164	164	164	164	164	164	164	164	164	164	164	164	164	164	164	164	164	164	164	164
BACT000008	30S ribosomal protein S8	145	145	145	145	145	145	145	145	145	145	145	145	145	145	145	145	145	145	145	145	145	145
BACT000009	30S ribosomal protein S9	161	161	161	161	161	161	161	161	161	161	161	161	161	161	161	161	161	161	161	161	161	161
BACT000010*	30S ribosomal protein S10	148	148	148	148	148	148	148	148	148	1423	148	148	148	148	1423	148	148	148	148	148	148	148
BACT000011	30S ribosomal protein S11	133	133	133	133	133	133	133	133	133	133	133	133	133	133	133	133	133	133	133	133	133	133
BACT000012	30S ribosomal protein S12	301	301	301	301	301	301	301	301	301	301	301	301	301	301	301	301	301	301	301	301	301	301
BACT000013	30S ribosomal protein S13	145	145	145	145	145	145	145	145	145	145	145	145	145	145	145	145	145	145	145	145	145	145
BACT000014	30S ribosomal protein S14	131	131	131	131	131	131	131	131	131	131	131	131	131	131	131	131	131	131	131	131	131	131
BACT000015	30S ribosomal protein S15	158	158	158	158	158	158	158	158	158	158	158	158	158	158	158	158	158	158	158	158	158	158
BACT000016	30S ribosomal protein S16	104	104	104	104	104	104	104	104	104	104	104	104	104	104	104	104	104	104	104	104	104	104
BACT000017	30S ribosomal protein S17	143	143	143	143	143	143	143	143	143	143	143	143	143	143	143	143	143	143	143	143	143	143
BACT000018*	30S ribosomal protein S18	138	138	138	138	138	138	138	138	138	138	138	138	13906	138	138	138	138	138	138	138	138	138
BACT000019	30S ribosomal protein S19	94	94	94	94	94	94	94	94	94	94	94	94	94	94	94	94	94	94	94	94	94	94
BACT000020	30S ribosomal protein S20	122	122	122	122	122	122	122	122	122	122	122	122	122	122	122	122	122	122	122	122	122	122
BACT000021	30S ribosomal protein S21	87	87	87	87	87	87	87	87	87	87	87	87	87	87	87	87	87	87	87	87	87	87
BACT000030	50S ribosomal protein L1	216	216	216	216	216	216	216	216	216	216	216	216	216	216	216	216	216	216	216	216	216	216
BACT000031	50S ribosomal protein L2	200	200	200	200	200	200	200	200	200	200	200	200	200	200	200	200	200	200	200	200	200	200
BACT000032	50S ribosomal protein L3	220	220	220	220	220	220	220	220	220	220	220	220	220	220	220	220	220	220	220	220	220	220
BACT000033	50S ribosomal protein L4	200	200	200	200	200	200	200	200	200	200	200	200	200	200	200	200	200	200	200	200	200	200
BACT000034	50S ribosomal protein L5	195	195	195	195	195	195	195	195	195	195	195	195	195	195	195	195	195	195	195	195	195	195
BACT000035	50S ribosomal protein L6	206	206	206	206	206	206	206	206	206	206	206	206	206	206	206	206	206	206	206	206	206	206
BACT000036	50S ribosomal protein L7/L12	220	220	220	220	220	220	220	220	220	220	220	220	220	220	220	220	220	220	220	220	220	220
BACT000038	50S ribosomal protein L9	247	247	247	247	247	247	247	247	247	247	247	247	247	247	247	247	247	247	247	247	247	247
BACT000039	50S ribosomal protein L10	226	226	226	226	226	226	226	226	226	226	226	226	226	226	226	226	226	226	226	226	226	226
BACT000040	50S ribosomal protein L11	129	129	129	129	129	129	129	129	129	129	129	129	129	129	129	129	129	129	129	129	129	129
BACT000042	50S ribosomal protein L13	197	197	197	197	197	197	197	197	197	197	197	197	197	197	197	197	197	197	197	197	197	197
BACT000043	50S ribosomal protein L14	201	201	201	201	201	201	201	201	201	201	201	201	201	201	201	201	201	201	201	201	201	201
BACT000044	50S ribosomal protein L15	243	243	243	243	243	243	243	243	243	243	243	243	243	243	243	243	243	243	243	243	243	243
BACT000045	50S ribosomal protein L16	229	229	229	229	229	229	229	229	229	229	229	229	229	229	229	229	229	229	229	229	229	229
BACT000046	50S ribosomal protein L17	1243	1243	1243	1243	1243	1243	1243	1243	1243	1243	1243	1243	1243	1243	1243	1243	1243	1243	1243	1243	1243	1243
BACT000047	50S ribosomal protein L18	218	218	218	218	218	218	218	218	218	218	218	218	218	218	218	218	218	218	218	218	218	218
BACT000048	50S ribosomal protein L19	277	277	277	277	277	277	277	277	277	277	277	277	277	277	277	277	277	277	277	277	277	277
BACT000049	50S ribosomal protein L20	287	287	287	287	287	287	287	287	287	287	287	287	287	287	287	287	287	287	287	287	287	287
BACT000050	50S ribosomal protein L21	190	190	190	190	190	190	190	190	190	190	190	190	190	190	190	190	190	190	190	190	190	190
BACT000051	50S ribosomal protein L22	154	154	154	154	154	154	154	154	154	154	154	154	154	154	154	154	154	154	154	154	154	154
BACT000052	50S ribosomal protein L23	133	133	133	133	133	133	133	133	133	133	133	133	133	133	133	133	133	133	133	133	133	133
BACT000053	50S ribosomal protein L24	1247	1247	1247	1247	1247	1247	1247	1247	1247	1247	1247	1247	1247	1247	1247	1247	1247	1247	1247	1247	1247	1247
BACT000056	50S ribosomal protein L27	131	131	131	131	131	131	131	131	131	131	131	131	131	131	131	131	131	131	131	131	131	131
BACT000057	50S ribosomal protein L28	97	97	97	97	97	97	97	97	97	97	97	97	97	97	97	97	97	97	97	97	97	97
BACT000058	50S ribosomal protein L29	8	8	8	8	8	8	8	8	8	8	8	8	8	8	8	8	8	8	8	8	8	8
BACT000059	50S ribosomal protein L30	X	X	X	X	X	X	X	X	X	X	X	X	X	X	X	X	X	X	X	X	X	X
BACT000060	50S ribosomal protein L31	112	112	112	112	112	112	112	112	112	112	112	112	112	112	112	112	112	112	112	112	112	112
BACT000061	50S ribosomal protein L32	111	111	111	111	111	111	111	111	111	111	111	111	111	111	111	111	111	111	111	111	111	111
BACT000062	50S ribosomal protein L33	117	117	117	117	117	117	117	117	117	117	117	117	117	117	117	117	117	117	117	117	117	117
BACT000063	50S ribosomal protein L34	101	101	101	101	101	101	101	101	101	101	101	101	101	101	101	101	101	101	101	101	101	101
BACT000064	50S ribosomal protein L35	201	201	201	201	201	201	201	201	201	201	201	201	201	201	201	201	201	201	201	201	201	201
BACT000065	50S ribosomal protein L36	83	83	83	83	83	83	83	83	83	83	83	83	83	83	83	83	83	83	83	83	83	83

## Sheet: Table S2
Supplementary Table S2. Full results of cgMLST 1343-loci analysis. New = novel allele, not yet defined in the PubMLST database. I = incomplete allele (end of contig). X = missing allele. Asterisks denote the loci with fixed mutations.
Locus	Full name/product	236124	236125	236126	236127	236128	236129	236130	236131	236132	236133	236123	236134	236136	236137	18857	236139	74288	74289	85702	114029	201487	216332
CAMP0001	Chromosomal replication initiator protein (K02313)	23	23	23	23	23	23	23	23	23	23	23	23	23	23	23	23	23	23	23	23	23	23
CAMP0002	DNA polymerase III, beta chain (K02338)	2	2	2	2	2	2	2	2	2	2	2	2	2	2	2	2	2	2	2	2	2	2
CAMP0003	DNA gyrase subunit B (K02470)	2	2	2	2	2	2	2	2	2	2	2	2	2	2	2	2	2	2	2	2	2	2
CAMP0006	Putative Na+/H+ antiporter family protein (K07084)	2	2	2	2	2	2	2	2	2	2	2	2	2	2	2	2	2	2	2	2	2	2
CAMP0007	Glutamate synthase (NADPH) large subunit (K00265)	25	25	25	25	25	25	25	25	25	25	25	25	25	25	25	25	25	25	25	25	25	25
CAMP0009	Glutamate synthase (NADPH) small subunit (K00266)	422	422	422	422	422	422	422	422	422	422	422	422	422	422	422	422	422	422	422	422	422	422
CAMP0010	Ribonuclease HII (K03470)	35	35	35	35	35	35	35	35	35	35	35	35	35	35	35	35	35	35	35	35	35	35
CAMP0012	Non-haem iron protein	2	2	2	2	2	2	2	2	2	2	2	2	2	2	2	2	2	2	2	2	2	2
CAMP0013	Dihydroxy-acid dehydratase (K01687)	1	1	1	1	1	1	1	1	1	1	1	1	1	1	1	1	1	1	1	1	1	1
CAMP0015	Hypothetical protein Cj0015c (K07023)	2	2	2	2	2	2	2	2	2	2	2	2	2	2	2	2	2	2	2	2	2	2
CAMP0016	Putative transcriptional regulatory protein (K06920)	2	2	2	2	2	2	2	2	2	2	2	2	2	2	2	2	2	2	2	2	2	2
CAMP0017*	Disulphide bond formation protein	97	97	97	97	97	97	97	97	97	97	97	97	new#1	new#1	707	new#1	new#1	new#1	new#1	new#1	708	new#1
CAMP0018	Disulphide bond formation protein	1	1	1	1	1	1	1	1	1	1	1	1	1	1	1	1	1	1	1	1	1	1
CAMP0021	Putative fumarylacetoacetate (FAA) hydrolase family protein	20	20	20	20	20	20	20	20	20	20	20	20	20	20	20	20	20	20	20	20	20	20
CAMP0022	Putative ribosomal pseudouridine synthase (K06180)	13	13	13	13	13	13	13	13	13	13	13	13	13	13	13	13	13	13	13	13	13	13
CAMP0023	Adenylosuccinate lyase (K01756)	24	24	24	24	24	24	24	24	24	24	24	24	24	24	24	24	24	24	24	24	24	24
CAMP0024	Ribonucleoside-diphosphate reductase alpha chain (K00525)	507	507	77	507	507	507	507	753	507	507	77	507	507	507	507	507	507	507	507	507	507	507
CAMP0025	Putative sodium:dicarboxylate family transmembrane symporter (K06956)	39	39	39	39	39	39	39	39	39	39	39	39	39	39	39	39	39	39	39	39	39	39
CAMP0026	Thymidylate synthase (K03465)	27	27	27	27	27	27	27	27	27	27	27	27	27	27	27	27	27	27	27	27	27	27
CAMP0027	CTP synthase (K01937)	34	34	34	34	34	34	34	34	34	34	34	34	34	34	34	34	34	34	34	34	34	34
CAMP0028	Putative single-stranded-DNA-specific exonuclease (K07462)	2	2	2	2	2	2	2	2	2	2	2	2	2	2	2	2	2	2	2	2	2	2
CAMP0029	Cytoplasmic L-asparaginase (K01424)	2	2	2	2	2	2	2	2	2	2	2	2	2	2	2	2	2	2	2	2	2	2
CAMP0031	Putative type IIS restriction/modification enzyme	92	92	92	92	92	92	92	92	92	92	92	92	422	92	92	92	92	92	92	92	92	92
CAMP0033	Putative periplasmic protein (K09797)	63	63	63	63	63	63	63	63	63	63	63	63	63	63	63	63	63	63	63	63	63	63
CAMP0034	Putative efflux protein (K07552)	70	70	70	70	70	70	70	70	70	70	70	70	70	70	70	70	70	70	70	70	70	70
CAMP0035	Hypothetical protein Cj0036	136	136	136	136	136	136	136	136	136	136	136	136	136	136	136	136	136	136	136	136	136	136
CAMP0037	Putative poly(A) polymerase family protein	2	2	2	2	2	2	2	2	2	2	2	2	2	2	2	2	2	2	2	2	2	2
CAMP0038	GTP-binding protein TypA homolog (K06207)	2	2	2	2	2	2	2	2	2	2	2	2	2	2	2	2	2	2	2	2	2	2
CAMP0039	Hypothetical protein Cj0040	2	2	2	2	2	2	2	2	2	2	2	2	2	2	2	2	2	2	2	2	2	2
CAMP0041	Putative flagellar hook assembly protein (K02389)	2	2	2	2	2	2	2	2	2	2	2	2	2	2	2	2	2	2	2	2	2	2
CAMP0042	Flagellar hook protein (K02390)	2	2	2	2	2	2	2	2	2	2	2	2	2	2	2	2	2	2	2	2	2	2
CAMP0043	Hypothetical protein Cj0044c	2	2	2	2	2	2	2	2	2	2	2	2	2	2	2	2	2	2	2	2	2	2
CAMP0045	tRNA (5-methylaminomethyl-2-thiouridylate)-methyltransferase (K00566)	2	2	2	2	2	2	2	2	2	2	2	2	2	2	2	2	2	2	2	2	2	2
CAMP0046	Putative lysine decarboxylase family protein (K06966)	2	2	2	2	2	2	2	2	2	2	2	2	2	2	2	2	2	2	2	2	2	2
CAMP0051	Putative flagellar motor switch protein (K02417)	2	2	2	2	2	2	2	2	2	2	2	2	2	2	2	2	2	2	2	2	2	2
CAMP0052	Flagellar motor switch protein (K02416)	2	2	2	2	2	2	2	2	2	2	2	2	2	2	2	2	2	2	2	2	2	2
CAMP0053	RNA polymerase sigma factor for flagellar operon (K02405)	2	2	2	2	2	2	2	2	2	2	2	2	2	2	2	2	2	2	2	2	2	2
CAMP0054	Putative integral membrane protein	2	2	2	2	2	2	2	2	2	2	2	2	2	2	2	2	2	2	2	2	2	2
CAMP0055	Putative ATP-binding protein (K04562)	2	2	2	2	2	2	2	2	2	2	2	2	2	2	2	2	2	2	2	2	2	2
CAMP0056	Flagellar biosynthesis protein (K02404)	2	2	2	2	2	2	2	2	2	2	2	2	2	2	2	2	2	2	2	2	2	2
CAMP0057	Putative 2-amino-4-hydroxy-6-hydroxymethyldihydropteridine pyrophosphokinase (K00950)	2	2	2	2	2	2	2	2	2	2	2	2	2	2	2	2	2	2	2	2	2	2
CAMP0058	3-dehydroquinate dehydratase (K03786)	2	2	2	2	2	2	2	2	2	2	2	2	2	2	2	2	2	2	2	2	2	2
CAMP0059	Putative amidohydrolase family protein	84	84	84	84	84	84	84	84	84	84	84	84	84	84	84	84	84	84	84	84	84	84
CAMP0060	Protease (K04773)	2	2	2	2	2	2	2	2	2	2	2	2	2	2	2	2	2	2	2	2	2	2
CAMP0061	Hypothetical protein Cj0069	2	2	2	2	2	2	2	2	2	2	2	2	2	2	2	2	2	2	2	2	2	2
CAMP0062	Hypothetical protein Cj0070c	2	2	2	2	2	2	2	2	2	2	2	2	2	2	2	2	2	2	2	2	2	2
CAMP0063	Conserved hypothetical protein Cj0073c (K00782)	2	2	2	2	2	2	2	2	2	2	2	2	2	2	2	2	2	2	2	2	2	2
CAMP0064	Putative iron-sulfur protein (K18929)	2	2	2	2	2	2	2	2	2	2	2	2	2	2	2	2	2	2	2	2	2	2
CAMP0065	Putative oxidoreductase iron-sulfur subunit (K18928)	2	2	2	2	2	2	2	2	2	2	2	2	2	2	2	2	2	2	2	2	2	2
CAMP0066	L-lactate permease (K03303)	315	315	315	315	315	315	315	315	315	315	315	315	315	315	315	315	315	315	315	315	315	315
CAMP0068	Cytolethal distending toxin B (K11014)	5	5	5	5	5	5	5	5	5	5	5	5	5	5	5	5	5	5	5	5	5	5
CAMP0070	Putative membrane protein	85	85	85	85	85	85	85	85	85	85	85	85	85	85	85	85	85	85	85	85	85	85
CAMP0071	Cytochrome bd oxidase subunit I (K00425)	22	22	22	22	22	22	22	22	22	22	22	22	22	22	22	22	22	22	22	22	22	22
CAMP0072	Cytochrome bd oxidase subunit II (K00426)	22	22	22	22	22	22	22	22	22	22	22	22	22	22	22	22	22	22	22	22	22	22
CAMP0073	Putative amino acid recemase	2	2	2	2	2	2	2	2	2	2	2	2	2	2	2	2	2	2	2	2	2	2
CAMP0074	Uracil-DNA glycosylase (K03648)	10	10	10	10	10	10	10	10	10	10	10	10	10	10	10	10	10	10	10	10	10	10
CAMP0075	Aspartate ammonia-lyase (K01744)	2	2	2	2	2	2	2	2	2	2	2	2	2	2	2	2	2	2	2	2	2	2
CAMP0076	Anaerobic C4-dicarboxylate transporter (K07791)	2	2	2	2	2	2	2	2	2	2	2	2	2	2	2	2	2	2	2	2	2	2
CAMP0077	Putative lipoprotein (K09859)	2	2	2	2	2	2	2	2	2	2	2	2	2	2	2	2	2	2	2	2	2	2
CAMP0079	Putative lipoprotein (K07337)	2	2	2	2	2	2	2	2	2	2	2	2	2	2	2	2	2	2	2	2	2	2
CAMP0084	GTP-binding protein (K03979)	24	24	24	24	24	24	24	24	24	24	24	24	24	24	24	24	24	24	24	24	24	24
CAMP0085	Glutamate 5-kinase (K00931)	2	2	2	2	2	2	2	2	2	2	2	2	2	2	2	2	2	2	2	2	2	2
CAMP0086	Methionyl-tRNA formyltransferase (K00604)	2	2	2	2	2	2	2	2	2	2	2	2	2	2	2	2	2	2	200	2	2	200
CAMP0087	Putative biotin--[acetyl-CoA-carboxylase] synthetase (K03524)	2	2	2	2	2	2	2	2	2	2	2	2	2	2	2	2	2	2	2	2	2	2
CAMP0088	ParA family protein (K03496)	2	2	2	2	2	2	2	2	2	2	2	2	2	2	2	2	2	2	2	2	2	2
CAMP0089	ParB family protein (K03497)	2	2	2	2	2	2	2	2	2	2	2	2	2	2	2	2	2	2	2	2	2	2
CAMP0090	ATP synthase F0 sector B' subunit (K02109)	2	2	2	2	2	2	2	2	2	2	2	2	2	2	2	2	2	2	2	2	2	2
CAMP0091	ATP synthase F0 sector B subunit (K02109)	2	2	2	2	2	2	2	2	2	2	2	2	2	2	2	2	2	2	2	2	2	2
CAMP0092	ATP synthase F1 sector delta subunit (K02113)	2	2	2	2	2	2	2	2	2	2	2	2	2	2	2	2	2	2	2	2	2	2
CAMP0093	ATP synthase F1 sector alpha subunit (K02111)	20	20	20	20	20	20	20	20	20	20	20	20	20	20	458	20	20	20	20	20	20	20
CAMP0094	ATP synthase F1 sector gamma subunit (K02115)	2	2	2	2	2	2	2	2	2	2	2	2	2	2	2	2	2	2	2	2	2	2
CAMP0095	ATP synthase F1 sector beta subunit (K02112)	2	2	2	2	2	2	2	2	2	2	2	2	2	2	2	2	2	2	2	2	2	2
CAMP0096	ATP synthase F1 sector epsilon subunit (K02114)	2	2	2	2	2	2	2	2	2	2	2	2	2	2	2	2	2	2	2	2	2	2
CAMP0097	Putative MotA/TolQ/ExbB proton channel family protein	2	2	2	2	2	2	2	2	2	2	2	2	2	2	2	2	2	2	2	2	2	2
CAMP0098	Putative exbD/tolR family transport protein (K03559)	2	2	2	2	2	2	2	2	2	2	2	2	2	2	2	2	2	2	2	2	2	2
CAMP0099	Putative periplasmic protein (K03832)	2	2	2	2	2	2	2	2	2	2	2	2	2	2	2	2	2	2	2	2	2	2
CAMP0100	Putative TolB precursor protein (K03641)	28	28	28	28	28	28	28	28	28	28	28	28	28	28	28	28	28	28	28	28	28	28
CAMP0101	Peptidoglycan associated lipoprotein (omp18) (K03640)	2	2	2	2	2	2	2	2	2	2	2	2	2	2	2	2	2	2	2	2	2	2
CAMP0102	Putative periplasmic protein	2	2	2	2	2	2	2	2	2	2	2	2	2	2	2	2	2	2	2	2	2	2
CAMP0103	FKBP-type peptidyl-prolyl cis-trans isomerase (K03775)	2	2	2	2	2	2	2	2	2	2	2	2	2	2	2	2	2	2	2	2	2	2
CAMP0104	Malonyl CoA-acyl carrier protein transacylase (K00645)	80	80	80	80	80	80	80	80	80	80	80	80	80	80	80	80	80	80	80	80	80	80
CAMP0105	5'-methylthioadenosine/S-adenosylhomocysteine nucleosidase (K18284)	2	2	2	2	2	2	2	2	2	2	2	2	2	2	2	2	2	2	2	2	2	2
CAMP0106	Conserved hypothetical protein Cj0118	2	2	2	2	2	2	2	2	2	2	2	2	2	2	2	2	2	2	2	2	2	2
CAMP0107	Putative hydrolase	2	2	2	2	2	2	2	2	2	2	2	2	2	2	2	2	2	2	2	2	2	2
CAMP0108	Hypothetical protein Cj0120	2	2	2	2	2	2	2	2	2	2	2	2	2	2	2	2	2	2	2	2	2	2
CAMP0109	Conserved hypothetical protein Cj0121 (K07042)	2	2	2	2	2	2	2	2	2	2	2	2	2	2	2	2	2	2	2	2	2	2
CAMP0111	Putative tRNA-dihydrouridine synthase (K05540)	72	72	72	72	72	72	72	72	72	72	72	72	72	72	72	72	72	72	72	72	72	72
CAMP0112	Putative membrane protein	2	2	2	2	2	2	2	2	2	2	2	2	2	2	2	2	2	2	2	2	2	2
CAMP0113	Hypothetical protein Cj0125c (K06204)	2	2	2	2	2	2	2	2	2	2	2	2	2	2	2	2	2	2	2	2	2	2
CAMP0114	Conserved hypothetical protein Cj0126c (K00783)	2	2	2	2	2	2	2	2	2	2	2	new#1	2	2	2	2	2	2	2	2	2	2
CAMP0115	Acetyl-coenzyme A carboxylase carboxyl transferase subunit beta (K01963)	2	2	2	2	2	2	2	2	2	2	2	2	2	2	2	2	2	2	2	2	2	2
CAMP0116	Putative inositol monophosphatase family protein (K01092)	2	2	2	2	2	2	2	2	2	2	2	2	2	2	2	2	2	2	2	2	2	2
CAMP0117	Outer membrane protein (K07277)	2	2	2	2	2	2	2	2	2	2	2	2	2	2	2	2	2	2	2	2	2	2
CAMP0118	Putative prephenate dehydrogenase (K04517)	2	2	2	2	2	2	2	2	2	2	2	2	2	2	2	2	2	2	2	2	2	2
CAMP0119	Putative peptidase M23 family protein	2	2	2	2	2	2	2	2	2	2	2	2	2	2	2	2	2	2	2	2	2	2
CAMP0120	UDP-3-O-[3-hydroxymyristoyl] n-acetylglucosamine deacetylase (K02535)	2	2	2	2	2	2	2	2	2	2	2	2	2	2	2	2	2	2	2	2	2	2
CAMP0121	Putative glycoprotease family protein	1	1	1	1	1	1	1	1	1	1	1	1	1	1	1	1	1	1	1	1	1	1
CAMP0122	Putative homoserine kinase (K00872)	2	2	2	2	2	2	2	2	2	2	2	2	2	2	2	2	2	2	2	2	2	2
CAMP0123	Conserved hypothetical protein Cj0135	2	2	2	2	2	2	2	2	2	2	2	2	2	2	2	2	2	2	2	2	2	2
CAMP0124	Translation initiation factor IF-2 (K02519)	19	19	19	19	19	19	19	19	19	19	19	19	19	19	19	19	19	19	19	19	19	19
CAMP0125	Putative ribosome-binding factor A (K02834)	53	53	53	53	53	53	53	53	53	53	53	53	53	53	53	53	53	53	53	53	53	53
CAMP0126	Conserved hypothetical protein Cj0138 (K09748)	2	2	2	2	2	2	2	2	2	2	2	2	2	2	2	2	2	2	2	2	2	2
CAMP0129	Putative ABC transporter integral membrane protein (K09816)	24	24	24	24	24	24	24	24	24	24	24	24	24	24	24	24	24	24	24	24	24	24
CAMP0130	Putative ABC transporter ATP-binding protein (K09817)	28	28	28	28	28	28	28	28	28	28	28	28	28	28	28	28	28	28	28	28	28	28
CAMP0131	Putative periplasmic solute binding protein for ABC transport system (K09815)	13	13	13	13	13	13	13	13	13	13	13	13	13	13	13	13	13	13	13	13	13	13
CAMP0133	Putative TAT (Twin-Arginine Translocation) pathway signal sequence domain protein (K07093)	20	20	20	20	20	20	20	20	20	20	20	20	20	20	20	20	20	20	20	20	20	20
CAMP0134	Thioredoxin reductase (K00384)	27	27	27	27	27	27	27	27	27	27	27	27	27	27	27	27	27	27	27	27	27	27
CAMP0135	Thioredoxin (K03671)	2	2	2	2	2	2	2	2	2	2	2	2	2	2	2	2	2	2	2	2	2	2
CAMP0136	Conserved hypothetical protein Cj0148c (K07460)	17	17	17	17	17	17	17	17	17	17	17	17	17	17	17	17	17	17	17	17	17	17
CAMP0137	Homoserine dehydrogenase (K00003)	2	2	2	2	2	2	2	2	2	2	2	2	2	2	2	2	2	2	2	2	2	2
CAMP0138	Aminotransferase (K14261)	30	30	30	30	30	30	30	30	30	30	30	30	30	30	30	30	30	30	30	30	30	30
CAMP0139	Putative periplasmic protein	2	2	2	2	2	2	2	2	2	2	2	2	2	2	2	2	2	2	2	2	2	2
CAMP0140	Putative membrane protein	2	2	2	2	2	2	2	2	2	2	2	2	2	2	2	2	2	2	2	2	2	2
CAMP0141	Putative rRNA methylase (K03218)	2	2	2	2	2	2	2	2	2	2	2	2	2	2	2	2	2	2	2	2	2	2
CAMP0142	Putative tetrapyrrole methylase family protein (K07056)	2	2	2	2	2	2	2	2	2	2	2	2	2	2	2	2	2	2	2	2	2	2
CAMP0144	Conserved hypothetical protein Cj0156c (K09761)	2	2	2	2	2	2	2	2	2	2	2	2	2	2	2	2	2	2	2	2	2	2
CAMP0145	Putative integral membrane protein	2	2	2	2	2	2	2	2	2	2	2	2	2	2	2	2	2	2	2	2	2	2
CAMP0146	Putative haem-binding lipoprotein	2	2	2	2	2	2	2	2	2	2	2	2	2	2	2	2	2	2	2	2	2	2
CAMP0147	Putative 6-pyruvoyl tetrahydropterin synthase (K01737)	2	2	2	2	2	2	2	2	2	2	2	2	2	2	2	2	2	2	2	2	2	2
CAMP0148	Putative radical SAM domain protein (K04071)	2	2	2	2	2	2	2	2	2	2	2	2	2	2	2	2	2	2	2	2	2	2
CAMP0149	Putative molybdenum cofactor biosynthesis protein A (K03639)	2	2	2	2	2	2	2	2	2	2	2	2	2	2	2	2	2	2	2	2	2	2
CAMP0150	Putative periplasmic protein	2	2	2	2	2	2	2	2	2	2	2	2	2	2	2	2	2	2	2	2	2	2
CAMP0151	Hypothetical protein Cj0163c	2	2	2	2	2	2	2	2	2	2	2	2	2	2	2	2	2	2	2	2	2	2
CAMP0152	Putative 4-hydroxybenzoate octaprenyltransferase (K03179)	2	2	2	2	2	2	2	2	2	2	2	2	2	2	2	2	2	2	2	2	2	2
CAMP0153	tRNA delta(2)-isopentenylpyrophosphate transferase (K00791)	2	2	2	2	2	2	2	2	2	2	2	2	2	2	2	2	2	2	2	2	2	2
CAMP0154	Putative integral membrane protein	2	2	2	2	2	2	2	2	2	2	2	2	2	2	2	2	2	2	2	2	2	2
CAMP0156	Superoxide dismutase (Fe) (K04564)	15	15	15	15	15	15	15	15	15	15	15	15	15	15	15	15	15	15	15	15	15	15
CAMP0158	Putative saccharopine dehydrogenase (K00290)	23	23	23	23	23	23	23	23	23	23	23	23	23	23	23	23	23	23	23	23	23	23
CAMP0159	Putative iron-uptake ABC transport system ATP-binding protein (K02010)	2	2	2	2	2	2	2	2	2	2	2	2	2	2	2	2	2	2	2	2	2	2
CAMP0160	Putative iron-uptake ABC transport system permease protein (K02011)	2	2	2	2	2	2	2	2	2	2	2	2	2	2	2	2	2	2	2	2	2	2
CAMP0161	Putative iron-uptake ABC transport system,periplasmic iron-binding protein (K02012)	2	2	2	2	2	2	2	2	2	2	2	2	2	2	2	2	2	2	2	2	2	2
CAMP0162	Putative lipoprotein	3	3	3	3	3	3	3	3	3	3	3	3	3	3	3	3	3	3	3	3	3	3
CAMP0168	Putative transmembrane transport protein (K17938)	2	2	2	2	2	2	2	2	2	2	2	new#1	2	2	2	new#1	2	2	2	2	2	2
CAMP0169	Putative integral membrane protein with haemolysin domain	22	22	22	22	22	22	22	22	22	22	22	22	22	22	22	22	22	22	22	22	22	22
CAMP0170*	Putative serine/threonine protein phosphatase	10	10	10	10	10	10	10	10	10	10	10	10	new#1	new#1	new#1	new#1	new#1	new#1	new#1	new#1	new#1	new#1
CAMP0171	Putative phnA domain protein	2	2	2	2	2	2	2	2	2	2	2	2	2	2	2	2	2	2	2	2	2	2
CAMP0173	Phosphoribosylglycinamide formyltransferase (K11175)	58	58	58	58	58	58	58	58	58	58	58	58	58	58	58	58	58	58	58	58	58	58
CAMP0174	Putative kinase	2	2	2	2	2	2	2	2	2	2	2	2	2	2	2	2	2	2	2	2	2	2
CAMP0175	Conserved hypothetical protein Cj0189c	2	2	2	2	2	2	2	2	2	2	2	2	2	2	2	2	2	2	2	2	2	2
CAMP0176	Conserved hypothetical protein Cj0190c (K07391)	327	327	327	327	327	327	327	327	327	327	327	327	327	327	327	327	327	327	327	327	327	327
CAMP0177	Polypeptide deformylase (K01462)	2	2	2	2	2	2	2	2	2	2	2	2	2	2	2	2	2	2	2	2	2	2
CAMP0178	ATP-dependent Clp protease proteolytic subunit (K01358)	2	2	2	2	2	2	2	2	2	2	2	2	2	2	2	2	2	2	2	2	2	2
CAMP0179	Trigger factor (peptidyl-prolyl cis /trans isomerase, chaperone) (K03545)	2	2	2	2	2	2	2	2	2	2	2	2	2	2	2	2	2	2	2	2	2	2
CAMP0180	GTP cyclohydrolase I (K01495)	2	2	2	2	2	2	2	2	2	2	2	2	2	2	2	2	2	2	2	2	2	2
CAMP0181	Flagellum-specific ATP synthase (K02412)	2	2	2	2	2	2	2	2	2	2	2	2	2	2	2	2	2	2	2	2	2	2
CAMP0182	Amidophosphoribosyltransferase (K00764)	2	2	2	2	2	2	2	2	2	2	2	2	2	2	2	2	2	2	2	2	2	2
CAMP0183	Dihydrodipicolinate reductase (K00215)	2	2	2	2	2	2	2	2	2	2	2	2	2	2	2	2	2	2	2	2	2	2
CAMP0184	Helicase-like protein (K07478)	2	2	2	2	2	2	2	2	2	2	2	2	2	2	2	2	2	2	2	2	2	2
CAMP0186	Putative periplasmic protein	2	2	2	2	2	2	2	2	2	2	2	2	2	2	2	2	2	2	2	2	2	2
CAMP0190	Putative oligopeptide transporter, OPT family	2	2	2	2	2	2	2	2	2	2	2	2	2	2	2	2	2	2	2	2	2	2
CAMP0191	Undecaprenyl-diphosphatase (K06153)	16	16	16	16	16	16	16	16	16	16	16	16	16	16	16	16	16	16	16	16	16	16
CAMP0192	Threonyl-tRNA synthetase (K01868)	2	2	2	2	2	2	2	2	2	2	2	2	2	2	2	2	2	2	2	2	2	2
CAMP0193	Translation initiation factor IF-3 (K02520)	2	2	2	2	2	2	2	2	2	2	2	2	2	2	2	2	2	2	2	2	2	2
CAMP0194	Putative DNA modification methylase (adenine-specific methyltransferase) (K07318)	2	2	2	2	2	2	2	2	2	2	2	2	2	2	2	2	2	2	2	2	2	2
CAMP0195	N-acetyl-gamma-glutamyl-phosphate reductase (K00145)	2	2	2	2	2	2	2	2	2	2	2	2	2	2	2	2	2	2	2	2	2	2
CAMP0196	Putative acetyltransferase	2	2	2	2	2	2	2	2	2	2	2	2	2	2	2	2	2	2	2	2	2	2
CAMP0197	Acetylglutamate kinase (K00930)	2	2	2	2	2	2	2	2	2	2	2	2	2	2	2	2	2	2	2	2	2	2
CAMP0198	Putative acetylornithine/succinyldiaminopimelate aminotransferase (K00818)	30	30	30	30	30	30	30	30	30	30	30	30	30	30	30	30	30	30	30	30	30	30
CAMP0199	Protein-L-isoaspartate O-methyltransferase (K00573)	2	2	2	2	2	2	2	2	2	2	2	2	2	2	2	2	2	2	2	2	2	2
CAMP0200	Putative acetyltransferase	2	2	2	2	2	2	2	2	2	2	2	2	2	2	2	2	2	2	2	2	2	2
CAMP0201	Putative transferase protein (K00763)	2	2	2	2	2	2	2	2	2	2	2	2	2	2	2	2	2	2	2	2	2	2
CAMP0202	Ribonucleoside-diphosphate reductase beta chain (K00526)	407	2	2	407	2	408	2	2	2	2	2	2	2	2	2	2	2	2	2	2	2	2
CAMP0203	Putative integral membrane protein	2	2	2	2	2	2	2	2	2	2	2	2	2	2	2	2	2	2	2	2	2	2
CAMP0204	Putative orotate phosphoribosyltransferase (K00762)	74	74	74	74	74	74	74	74	74	74	74	74	74	74	74	74	74	74	74	74	74	74
CAMP0205	Ribosome recycling factor (K02838)	21	21	21	21	21	21	21	21	21	21	21	21	21	21	21	21	21	21	21	21	21	21
CAMP0206	Putative protein-export membrane protein (K03075)	2	2	2	2	2	2	2	2	2	2	2	2	2	2	2	2	2	2	2	2	2	2
CAMP0207	Putative integral membrane protein (K06890)	2	2	2	2	2	2	2	2	2	2	2	2	2	2	2	2	2	2	2	2	2	2
CAMP0208	Carbonic anyhydrase (K01673)	1	1	1	1	1	1	1	1	1	1	1	1	1	1	1	1	1	1	1	1	1	1
CAMP0209	Putative mechanosensitive ion channel family protein (K16052)	2	2	2	2	2	2	2	2	2	2	2	2	2	2	2	2	2	2	2	2	2	2
CAMP0210	NifU protein homolog (K13819)	2	2	2	2	2	2	2	2	2	2	2	2	2	2	2	2	2	2	2	2	2	2
CAMP0211	Cysteine desulfurase (NifS protein homolog) (K04487)	23	23	23	23	23	23	23	23	23	23	23	23	23	23	23	23	23	23	23	23	23	23
CAMP0213	Hypothetical protein Cj0243c	9	9	9	9	9	9	9	9	9	9	9	9	9	9	9	9	9	9	9	9	9	9
CAMP0218	Hypothetical protein Cj0248	2	2	2	2	2	2	2	2	2	2	2	2	2	2	2	2	2	2	2	2	2	2
CAMP0219	Hypothetical protein Cj0249	14	14	14	14	14	14	14	14	14	14	14	14	14	14	14	14	14	14	14	14	14	14
CAMP0220	Putative MFS (Major Facilitator Superfamily) transport protein	2	2	2	2	2	2	2	2	2	2	2	2	2	2	2	2	2	2	2	2	2	2
CAMP0222	Molybdenum cofactor biosynthesis protein C (K03637)	2	2	2	2	2	2	2	2	2	2	2	2	2	2	2	2	2	2	2	2	2	2
CAMP0223	Hypothetical protein Cj0253	2	2	2	2	2	2	2	2	2	2	2	2	2	2	2	2	2	2	2	2	2	2
CAMP0224	Hypothetical protein Cj0254	2	2	2	2	2	2	2	2	2	2	2	2	2	2	2	2	2	2	2	2	2	2
CAMP0225	Exodeoxyribonuclease (K01142)	5	5	5	5	5	5	5	5	5	5	5	5	5	5	5	5	5	5	5	5	5	5
CAMP0226	Putative sulfatase family protein (K03760)	6	6	6	6	6	6	6	6	6	6	6	6	6	6	6	6	6	6	6	6	6	6
CAMP0227	Diacylglycerol kinase (K00901)	57	57	57	57	57	57	57	57	57	57	57	57	57	57	57	57	57	57	57	57	57	57
CAMP0228	Putative bacterial regulatory protein, ArsR family	1	1	1	1	1	1	1	1	1	1	1	1	1	1	1	1	1	1	1	1	1	1
CAMP0229	Dihydroorotase (K01465)	87	87	87	87	87	87	87	87	87	87	87	87	87	87	87	87	87	87	87	87	87	87
CAMP0231	Putative SAM-dependent methyltransferase	5	5	5	5	5	5	5	5	5	5	5	5	5	5	5	5	5	5	5	5	5	5
CAMP0236	Putative integral membrane protein	5	5	5	5	5	5	5	5	5	5	5	5	5	5	5	5	5	5	5	5	5	5
CAMP0237	Putative integral membrane protein	5	5	5	5	5	5	5	5	5	5	5	5	5	5	5	5	5	5	5	5	5	5
CAMP0238	Putative transmembrane protein	5	5	5	5	5	5	5	5	5	5	5	5	5	5	5	5	5	5	5	5	5	5
CAMP0239	Branched-chain amino acid aminotransferase (K00826)	5	5	5	5	5	5	5	5	5	5	5	5	5	5	5	5	5	5	5	5	5	5
CAMP0240	Putative tautomerase family protein (K01821)	21	21	21	21	21	21	21	21	21	21	21	21	21	21	21	21	21	21	21	21	21	21
CAMP0241	Bacterioferritin comigratory protein homolog (K03564)	5	5	5	5	5	5	5	5	5	5	5	5	5	5	5	5	5	5	5	5	5	5
CAMP0242	Conserved hypothetical protein Cj0272 (K09765)	13	13	13	13	13	13	13	13	13	13	13	13	13	13	13	13	13	13	13	13	13	13
CAMP0243	(3R)-hydroxymyristoyl-[acyl carrier protein] dehydratase (K02372)	5	5	5	5	5	5	5	5	5	5	5	5	5	5	5	5	5	5	5	5	5	5
CAMP0244	Acyl-[acyl-carrier-protein]--UDP-N- acetylglucosamine O-acyltransferase (K00677)	5	5	5	5	5	5	5	5	5	5	5	5	5	5	5	5	5	5	5	5	5	5
CAMP0245	ATP-dependent Clp protease ATP-binding subunit (K03544)	new#1	new#1	new#1	new#1	new#1	new#1	new#1	new#1	new#1	new#1	new#1	new#1	new#1	new#1	new#1	new#1	new#1	new#1	new#1	new#1	new#1	new#1
CAMP0246	Homolog of E. coli rod shape-determining protein (K03569)	5	5	5	488	5	5	5	5	5	5	5	5	5	5	490	5	5	5	5	5	491	5
CAMP0247	Homolog of E. coli rod shape-determining protein (K03570)	5	5	5	5	5	5	5	5	5	5	5	5	5	5	5	5	5	5	5	5	5	5
CAMP0248	Carbamoyl-phosphate synthase large chain (K01955)	4	4	4	4	4	4	4	4	4	4	4	4	4	4	4	4	4	4	4	4	4	4
CAMP0249	Hypothetical protein Cj0280	5	5	5	5	5	5	5	5	5	5	5	5	5	5	5	5	5	5	5	5	5	5
CAMP0250	Putative transaldolase (K00616)	5	5	5	5	5	5	5	5	5	5	5	5	5	5	5	5	5	5	5	5	5	5
CAMP0251	Putative phosphoserine phosphatase (K01079)	5	5	5	5	5	5	5	5	5	5	5	5	5	5	5	5	5	5	5	5	5	5
CAMP0252	Chemotaxis protein (K03408)	5	5	5	5	5	5	5	5	5	5	5	5	5	5	5	5	5	5	5	5	5	5
CAMP0253	Chemotaxis histidine kinase (K03407)	572	572	842	572	572	572	572	572	572	572	843	572	572	572	572	572	572	572	572	572	572	572
CAMP0254	Chemotaxis protein (K03415)	5	5	356	5	5	5	5	5	5	5	5	5	5	5	5	5	5	5	5	5	5	5
CAMP0255	Hypothetical protein Cj0286c (K03269)	4	4	4	4	4	4	4	4	4	4	4	4	4	4	4	4	4	4	4	4	4	4
CAMP0256	Transcription elongation factor (K03624)	5	5	5	5	5	5	5	5	5	5	5	5	5	5	5	5	5	5	5	5	5	5
CAMP0257	Lipid-A-disaccharide synthase (K00748)	5	5	5	5	5	5	5	5	5	5	5	5	5	5	5	5	5	5	5	5	5	5
CAMP0259	Multifunctional protein SurE homolog (K03787)	5	5	5	5	5	5	5	5	5	5	5	5	5	5	5	5	5	5	5	5	5	5
CAMP0260	Putative MoeB/ThiF family protein	635	635	635	635	635	635	635	635	635	635	635	635	635	635	635	635	635	635	635	635	635	635
CAMP0266	Putative molybdenum transport ATP-binding protein (K02017)	370	5	5	5	5	5	5	5	5	5	5	5	5	5	5	5	5	5	5	5	5	5
CAMP0267	Putative molybdenum transport system permease protein (K02018)	5	5	5	5	5	5	5	5	5	5	5	5	5	5	5	5	5	5	5	5	5	5
CAMP0268	Putative molybdenum-pterin binding protein	2	2	2	2	2	2	2	2	2	2	2	2	2	2	2	2	2	2	2	2	2	2
CAMP0269	Putative molybdate-binding lipoprotein (K02020)	5	5	5	5	5	5	5	5	5	5	5	5	5	5	5	5	5	5	5	5	5	5
CAMP0270	Putative biotin synthesis protein (K02169)	5	5	5	5	5	5	5	5	5	5	5	5	5	5	5	5	5	5	5	5	5	5
CAMP0271	Conserved hypothetical protein Cj0305c (K09789)	5	5	5	5	5	5	5	5	5	5	5	5	5	5	5	5	5	5	5	5	5	5
CAMP0272	8-amino-7-oxononanoate synthase (K00652)	5	5	5	5	5	5	5	5	5	5	5	5	5	5	5	5	5	5	5	5	5	5
CAMP0273	Adenosylmethionine-8-amino-7-oxononanoate aminotransferase (K00833)	1	1	1	1	1	1	1	1	1	1	1	1	1	1	1	1	1	1	1	1	1	1
CAMP0274	Putative dethiobiotin synthetase (K01935)	3	3	3	3	3	3	3	3	3	3	3	3	3	3	3	3	3	3	3	3	3	3
CAMP0275	Putative efflux protein (K18925)	3	3	3	3	3	3	3	3	3	3	3	3	3	3	3	3	3	3	3	3	3	3
CAMP0276	Putative efflux protein (K18924)	5	5	5	5	5	5	5	5	5	5	5	5	5	5	5	5	5	5	5	5	5	5
CAMP0277	Putative 50S ribosomal protein L25 (general stress protein Ctc) (K02897)	1	1	1	1	1	1	1	1	1	1	1	240	1	1	1	1	1	1	1	1	1	1
CAMP0278	Peptidyl-tRNA hydrolase (K01056)	1	1	1	1	1	1	1	1	1	1	1	1	1	1	1	1	1	1	1	1	1	1
CAMP0279	Putative integral membrane protein (K11720)	5	5	5	5	5	5	5	5	5	5	5	5	5	5	5	5	5	5	5	5	5	5
CAMP0280	Diaminopimelate decarboxylase (K01586)	22	22	22	22	22	22	22	22	22	22	22	22	22	22	22	22	22	22	22	22	22	22
CAMP0281	Putative HAD-superfamily hydrolase, subfamily IIA (K02566)	22	22	22	22	22	22	22	22	22	22	22	22	22	22	22	22	22	22	22	22	22	22
CAMP0282	Chorismate mutase/prephenate dehydratase (K14170)	25	25	25	25	25	25	25	25	25	25	25	25	25	25	25	25	25	25	25	25	25	25
CAMP0283	Histidinol-phosphate aminotransferase (K00817)	4	4	4	4	4	4	4	4	4	4	4	4	4	4	4	4	4	4	4	4	4	4
CAMP0284*	Flagellar M-ring protein (K02409)	5	319	5	5	319	319	319	319	319	319	5	319	507	319	319	319	319	319	319	319	319	319
CAMP0285	Flagellar motor switch protein (K02410)	5	5	5	5	5	5	5	5	5	5	5	5	5	5	5	5	5	5	5	5	5	5
CAMP0286	Putative flagellar assembly protein (K02411)	5	5	5	5	5	5	5	5	5	5	5	5	5	5	5	5	5	5	5	5	5	5
CAMP0287	L-deoxy-D-xylulose-5-phosphate synthase (K01662)	5	5	5	5	5	5	5	5	5	5	5	5	5	5	5	5	5	5	5	5	5	5
CAMP0288	Peroxide stress regulator (K09825)	5	5	5	5	5	5	5	5	5	5	5	5	5	5	5	5	5	5	5	5	5	5
CAMP0289	Hypothetical protein Cj0323	8	I	8	8	8	8	8	8	8	8	8	8	8	8	8	8	8	8	8	8	8	8
CAMP0290	Ubiquinone/menaquinone biosynthesis methlytransferase (K03183)	5	5	5	5	5	5	5	5	5	5	5	5	5	5	5	5	5	5	5	5	5	5
CAMP0291	Exodeoxyribonuclease VII large subunit (K03601)	4	4	4	4	4	4	4	4	4	4	4	4	4	4	4	4	4	4	4	4	4	4
CAMP0292	Phosphoserine aminotransferase (K00831)	5	5	5	5	5	5	5	5	5	5	5	5	5	5	5	5	413	5	5	5	5	5
CAMP0294	3-oxoacyl-[acyl-carrier-protein] synthase (K00648)	4	4	4	4	4	4	4	4	4	4	4	4	4	4	4	4	4	4	4	4	4	4
CAMP0295	Putative fatty acid/phospholipid synthesis protein (K03621)	5	5	5	5	5	5	5	5	5	5	5	5	5	5	5	5	5	5	5	5	5	5
CAMP0297	Hypothetical protein Cj0331c	5	5	5	5	5	5	5	5	5	5	5	5	5	5	5	5	5	5	5	5	5	5
CAMP0298	Nucleoside diphosphate kinase (K00940)	5	5	199	5	5	5	5	5	5	5	5	5	5	5	5	5	5	5	5	5	5	5
CAMP0299	Ferredoxin	5	5	5	5	5	5	5	5	5	5	5	5	5	5	5	5	5	5	5	5	5	5
CAMP0300	Alkyl hydroperoxide reductase (K03386)	15	15	15	15	15	15	15	15	15	15	15	15	15	15	15	15	15	15	15	15	15	15
CAMP0301	Flagellar biosynthetic protein (K02401)	5	5	5	5	5	5	5	5	5	5	5	5	5	5	5	5	5	5	5	5	5	5
CAMP0302	Putative flagellar motor protein (K02557)	2	2	2	2	2	170	2	2	2	2	2	2	2	2	2	2	2	2	2	2	2	2
CAMP0303	Putative flagellar motor proton channel (K02556)	5	5	5	5	5	5	5	5	5	5	5	5	5	5	5	5	5	5	5	5	5	5
CAMP0304	DNA polymerase I (K02335)	4	4	4	4	4	4	4	4	4	4	4	4	4	4	4	4	4	4	4	4	4	4
CAMP0307	Putative integral membrane protein	5	5	5	5	5	5	5	5	5	5	5	5	5	5	5	5	5	5	5	5	5	5
CAMP0308	Excinuclease ABC subunit A (K03701)	4	4	4	4	4	4	4	4	4	4	4	4	4	4	4	4	4	4	4	4	4	4
CAMP0309	Putative integral membrane protein (K07090)	15	15	15	15	15	15	15	15	15	15	15	15	15	15	15	15	15	15	15	15	15	15
CAMP0311	Putative anthranilate synthase component I (K01657)	65	65	65	65	65	65	65	65	65	65	65	65	65	65	65	65	65	65	65	65	65	65
CAMP0312	Anthranilate synthase component II (K13497)	5	5	5	5	5	5	5	5	5	5	5	5	5	5	5	5	5	5	5	5	5	5
CAMP0313	N-(5'-phosphoribosyl)anthranilate isomerase (K01817)	2	2	2	2	2	2	2	2	2	2	2	2	2	2	2	2	2	2	2	2	2	2
CAMP0314	Tryptophan synthase beta chain (K01696)	1	1	1	1	1	1	1	1	1	1	1	1	1	1	1	1	1	1	1	1	1	1
CAMP0315	Tryptophan synthase alpha chain (K01695)	5	5	5	5	5	5	5	5	5	5	5	5	5	5	5	5	5	5	5	5	5	5
CAMP0316	Hypothetical protein Cj0350	5	5	5	5	5	5	5	5	5	5	5	5	5	5	5	5	5	5	5	5	5	5
CAMP0317	Flagellar motor switch protein (K02417)	5	5	5	5	5	5	5	5	5	5	5	5	5	5	5	5	5	5	5	5	5	5
CAMP0318	Putative transmembrane protein	2	2	2	2	2	2	2	2	2	2	2	2	2	2	2	2	2	2	2	2	2	2
CAMP0319	Phosphatase (K01524)	5	5	5	5	5	5	5	5	5	5	5	5	5	5	5	5	5	5	5	5	5	5
CAMP0320	Ferredoxin	1	1	1	1	1	1	1	1	1	1	1	1	1	1	1	1	1	1	1	1	1	1
CAMP0321	Two-component regulator (K02483)	5	5	5	5	5	5	5	5	5	5	5	5	5	5	5	5	5	5	5	5	5	5
CAMP0322	Putative dihydroneopterin aldolase (K01633)	7	7	7	7	7	7	7	7	7	7	7	7	7	7	7	7	7	7	7	7	7	7
CAMP0323	Putative integral membrane protein (K08591)	2	2	2	2	2	2	2	2	2	2	2	2	2	2	2	2	2	2	2	2	2	2
CAMP0324	Putative cytochrome C551 peroxidase (K00428)	1	1	1	1	1	1	1	1	1	1	1	1	new#1	1	1	1	1	1	1	1	1	1
CAMP0325	Phosphoglucosamine mutase (K03431)	5	5	5	5	5	5	5	5	5	5	5	5	5	5	5	5	5	5	5	5	5	5
CAMP0326	Lipoprotein signal peptidase (K03101)	3	3	3	3	3	3	3	3	3	3	3	3	3	3	3	3	3	3	3	3	3	3
CAMP0327	Putative integral membrane protein (K08973)	5	5	5	5	5	5	5	5	5	5	5	5	5	5	5	5	5	5	5	5	5	5
CAMP0328	Putative oxygen-independent coproporphyrinogen III oxidase	2	2	2	2	2	2	2	2	2	2	2	2	2	2	2	2	2	2	2	2	2	2
CAMP0329	Hypothetical protein Cj0364	5	5	5	5	5	5	5	5	5	5	5	5	5	5	5	5	5	5	5	5	5	5
CAMP0330	Outer membrane channel protein CmeC (multidrug efflux system CmeABC) (K18139)	5	5	5	5	5	5	5	5	5	5	5	5	5	5	5	5	5	5	5	5	5	5
CAMP0331*	Inner membrane efflux transporter CmeB (multidrug efflux system CmeABC) (K18138)	5	5	5	5	5	5	5	5	5	5	5	5	5	5	5	5	659	659	5	659	659	5
CAMP0332	Periplasmic fusion protein CmeA (multidrug efflux system CmeABC) (K03585)	5	5	5	5	5	5	5	5	5	5	5	5	5	5	5	5	5	5	5	5	5	541
CAMP0333	Transcriptional regulator CmeR (K18992)	383	273	new#1	383	273	273	273	273	273	273	new#2	273	273	273	273	273	273	273	273	273	273	273
CAMP0334	Putative ferredoxin domain-containing integral membrane protein	4	4	4	4	4	4	4	4	4	4	4	504	4	4	4	4	4	4	4	4	4	4
CAMP0336	Putative flagellar motility protein	5	5	5	5	5	5	5	5	5	5	5	5	5	5	5	5	5	5	5	5	5	5
CAMP0337	Putative glutathionylspermidine synthase (K01917)	5	5	5	5	5	5	5	5	5	5	5	5	5	5	5	5	5	5	5	5	5	5
CAMP0338	Putative D-2-hydroxyacid dehydrogenase	5	5	5	5	5	5	5	5	5	5	5	5	5	5	5	5	5	5	5	5	5	5
CAMP0339	Conserved hypothetical protein Cj0374 (K09767)	5	5	5	5	5	5	5	5	5	5	5	5	5	5	5	5	5	5	5	5	5	5
CAMP0340	Putative lipoprotein	2	2	2	2	2	2	2	2	2	2	2	2	2	2	2	2	2	2	2	2	2	2
CAMP0341	Putative periplasmic protein	2	2	2	2	2	2	2	2	2	2	2	2	2	2	2	2	2	2	2	2	2	2
CAMP0342	Putative AAA family ATPase	4	4	4	4	4	4	4	4	4	4	4	4	4	4	4	4	4	4	4	4	4	4
CAMP0343	Putative ferric reductase-like transmembrane protein (K17247)	75	75	75	75	75	75	75	75	75	75	75	75	75	75	75	75	75	75	75	75	75	75
CAMP0344	Putative molybdenum containing oxidoreductase (K07147)	5	5	5	5	5	5	5	5	5	5	5	5	5	5	5	5	5	5	5	5	5	5
CAMP0346*	Orotidine 5'-phosphate decarboxylase (K01591)	new#1	new#2	new#2	new#1	new#2	new#1	new#2	new#1	new#2	new#1	new#2	new#1	new#2	new#1	new#2	new#1	new#1	new#2	new#1	new#2	new#2	new#1
CAMP0347	Transcription termination protein (K03625)	2	2	2	2	2	2	2	2	2	2	2	2	2	2	2	2	2	2	2	2	2	2
CAMP0348	6,7-dimethyl-8-ribityllumazine synthase (K00794)	5	5	5	5	5	5	5	5	5	5	5	5	5	5	5	5	5	5	5	5	5	5
CAMP0349	3-deoxy-8-phosphooctulonate synthase (K01627)	23	23	23	23	23	23	23	23	23	23	23	23	23	23	23	23	23	23	23	23	23	23
CAMP0350	Putative integral membrane protein	5	5	5	5	5	5	5	5	5	5	5	5	5	5	5	5	5	5	5	5	5	5
CAMP0351	Putative GTP-binding protein (K03977)	5	5	5	5	5	5	5	5	5	5	5	5	5	5	5	5	5	5	5	5	5	5
CAMP0352	Shikimate kinase (K00891)	438	438	438	438	438	438	438	438	438	438	438	438	438	438	438	438	438	438	438	new#1	438	438
CAMP0353	Tryptophanyl-tRNA synthetase (K01867)	5	5	5	5	5	5	5	5	5	5	5	5	5	5	5	5	5	5	5	5	5	5
CAMP0354	Seryl-tRNA synthetase (K01875)	5	5	5	5	5	5	5	5	5	5	5	5	5	5	5	5	5	5	5	5	5	5
CAMP0355	Putative transmembrane protein	4	4	4	4	4	4	4	4	4	4	4	4	4	4	4	4	4	4	4	4	4	4
CAMP0356	Hypothetical protein Cj0391c	4	4	4	4	4	4	4	4	4	4	4	4	4	4	4	4	4	4	4	4	4	4
CAMP0357*	Pyruvate kinase (K00873)	5	5	5	5	5	5	5	5	5	5	5	5	297	297	297	297	297	297	297	297	297	297
CAMP0358	Putative malate:quinone oxidoreductase (K00116)	5	5	5	5	5	5	5	5	5	5	5	5	5	5	5	5	5	5	5	5	5	5
CAMP0359	Putative transcriptional activator (K03525)	5	5	5	5	5	5	5	5	5	5	5	5	5	5	5	5	5	5	5	5	5	5
CAMP0360	Hypothetical protein Cj0395c	2	2	2	2	2	2	2	2	2	2	2	2	2	2	2	2	2	2	2	2	2	2
CAMP0361*	Putative lipoprotein	13	13	13	13	13	13	13	13	13	13	13	13	252	252	252	252	252	252	252	252	252	252
CAMP0362	Hypothetical protein Cj0397c	2	2	2	2	2	2	2	2	2	2	2	2	2	2	2	2	2	2	2	2	2	2
CAMP0363	Glu-tRNAGln amidotransferase subunit C (K02435)	2	2	2	2	2	2	2	2	2	2	2	2	2	2	2	2	2	2	2	2	2	2
CAMP0364	Colicin V production protein homolog (K03558)	5	5	5	5	5	5	5	5	5	5	5	5	5	5	5	5	5	5	5	5	5	5
CAMP0365	Ferric uptake regulator (K03711)	17	17	17	17	17	17	17	17	17	17	17	17	17	17	17	17	17	17	17	17	17	17
CAMP0366	Lysyl-tRNA synthetase (K04567)	4	4	4	4	4	4	4	4	4	4	4	4	4	4	4	4	4	4	4	4	4	4
CAMP0367	Serine hydroxymethyltransferase (K00600)	4	4	4	4	4	4	4	4	4	4	4	4	4	4	4	4	4	4	4	4	4	4
CAMP0368	Hypothetical protein Cj0403	5	5	5	5	5	5	5	5	5	5	5	5	5	5	5	5	5	5	5	5	5	5
CAMP0369	Putative transmembrane protein (K03749)	2	2	2	2	2	2	2	2	2	2	2	2	2	2	2	2	2	2	2	2	2	2
CAMP0370	Shikimate 5-dehydrogenase (K00014)	5	5	5	5	5	5	5	5	5	5	5	5	5	5	5	5	5	5	5	5	5	5
CAMP0371	Putative lipoprotein	4	4	4	4	4	4	4	4	4	4	4	4	4	4	4	4	4	4	4	4	4	4
CAMP0372	Prolipoprotein diacylglyceryl transferase (K13292)	4	4	4	4	4	4	4	4	4	4	4	4	4	4	4	4	4	4	4	4	4	4
CAMP0373	Fumarate reductase cytochrome B subunit (K00246)	2	2	2	2	2	2	2	2	2	2	2	2	2	2	2	2	2	2	2	2	2	2
CAMP0374	Fumarate reductase flavoprotein subunit (K00244)	5	5	5	5	5	5	5	5	5	5	5	5	5	5	5	5	5	5	5	5	5	5
CAMP0375	Fumarate reductase iron-sulfur protein (K00245)	4	4	4	4	4	4	4	4	4	4	4	4	4	4	4	4	4	4	4	4	4	4
CAMP0376*	Putative ATP/GTP binding protein	11	11	11	11	11	11	11	392	392	392	11	392	392	392	392	392	392	392	392	392	392	392
CAMP0377	Putative ATP/GTP binding protein	5	5	5	5	5	5	5	5	5	5	5	5	5	5	5	5	5	5	5	5	5	5
CAMP0378	Putative periplasmic protein (K07126)	5	5	5	5	5	5	5	5	5	5	5	5	5	5	5	5	5	5	5	5	5	5
CAMP0379	Hypothetical protein Cj0418c	4	4	4	4	4	4	4	4	4	4	4	4	4	4	4	4	4	4	4	4	4	4
CAMP0380	Putative histidine triad (HIT) family protein	5	5	5	5	5	5	5	5	5	5	5	5	5	5	5	5	5	5	5	5	5	5
CAMP0381	Putative periplasmic protein	5	5	5	5	5	5	5	5	5	5	5	5	5	5	5	5	5	5	5	5	5	5
CAMP0382	Putative integral membrane protein	3	3	3	3	3	3	3	3	3	3	3	3	3	3	3	3	3	3	3	3	3	3
CAMP0383	Putative H-T-H containing protein	3	3	3	3	3	3	3	3	3	3	3	3	3	3	3	3	3	3	3	3	3	3
CAMP0384	Putative ABC transporter ATP-binding protein	414	414	414	414	414	414	414	414	414	414	414	414	414	414	414	414	414	414	414	414	414	414
CAMP0385	Hypothetical protein Cj0427	5	5	5	5	5	5	5	5	5	5	5	5	5	5	5	5	5	5	5	5	5	5
CAMP0386	Hypothetical protein Cj0428	2	2	2	2	2	2	2	2	2	2	2	2	2	2	2	2	2	2	2	2	2	2
CAMP0387	Conserved hypothetical protein Cj0429c	5	5	5	5	5	5	5	5	5	5	5	5	5	5	5	5	5	5	5	5	5	5
CAMP0388	Putative integral membrane protein	5	5	5	5	5	5	5	5	5	5	5	5	5	5	5	5	5	5	5	5	5	5
CAMP0389	Putative periplasmic ATP/GTP-binding protein	5	5	5	5	5	5	5	5	5	5	5	5	5	5	5	5	5	5	5	5	5	5
CAMP0390	UDP-N-acetylmuramoylalanine--D-glutamate ligase (K01925)	5	5	5	5	5	5	5	5	5	5	5	5	5	5	5	5	5	5	5	5	5	5
CAMP0391	Phospho-N-acetylmuramoyl-pentapeptide- transferase (K01000)	4	4	4	4	4	4	4	4	4	4	4	4	4	4	4	4	4	4	4	4	4	4
CAMP0392	2,3-bisphosphoglycerate-independent phosphoglycerate mutase (K15633)	84	84	84	84	84	84	84	84	84	84	84	84	84	84	84	84	84	84	84	84	84	84
CAMP0393	3-oxoacyl-[acyl-carrier protein] reductase (K00059)	5	5	5	5	5	5	5	5	5	5	5	5	5	5	5	5	5	5	5	5	5	5
CAMP0394	Putative pyridoxamine 5'-phosphate oxidase	19	19	19	19	19	19	19	19	19	19	19	19	19	19	19	19	19	19	19	19	19	19
CAMP0395	Putative transcriptional regulator (K03707)	18	18	18	18	18	18	18	18	18	18	18	18	18	18	18	18	18	18	18	18	18	18
CAMP0396	Acyl carrier protein (K02078)	1	1	1	1	1	1	1	1	1	1	1	1	1	1	1	1	1	1	1	1	1	1
CAMP0397	3-oxoacyl-[acyl-carrier-protein] synthase (K09458)	5	5	5	5	5	5	5	5	5	5	5	5	5	5	5	5	5	5	5	5	5	5
CAMP0398	Acetyl-coenzyme A carboxylase carboxyl transferase subunit alpha (K01962)	5	5	5	5	5	5	5	5	5	5	5	5	5	5	5	5	5	5	5	5	5	5
CAMP0399	Putative NUDIX hydrolase family protein (K08077)	new#1	new#1	new#1	new#1	new#1	new#1	new#1	new#1	new#1	new#1	new#1	new#1	new#1	new#1	new#1	new#1	new#1	new#1	new#1	new#1	new#1	new#1
CAMP0400	Putative MCP-type signal transduction protein	5	5	5	5	5	5	5	5	5	5	5	5	5	5	5	5	5	5	5	5	5	5
CAMP0401	Conserved hypothetical protein Cj0449c (K09794)	1	1	1	1	1	1	1	1	1	1	1	1	1	1	1	1	1	1	1	1	1	1
CAMP0402	Ribulose-phosphate 3-epimerase (K01783)	5	5	5	5	5	5	5	5	5	5	5	5	5	5	5	5	5	5	5	5	5	5
CAMP0403	Exonuclease, dna polymerase III epsilon subunit (K02342)	4	4	4	4	4	4	4	4	4	4	4	4	4	4	4	4	4	4	4	4	4	4
CAMP0404*	Thiamin biosynthesis protein ThiC (K03147)	32	32	32	32	32	32	32	32	32	32	32	32	308	308	308	308	308	308	308	308	308	308
CAMP0405	Putative membrane protein	2	2	2	2	2	2	2	2	2	2	2	2	2	2	2	2	2	2	2	2	2	2
CAMP0406	Hypothetical protein Cj0456c	2	2	2	2	2	2	2	2	2	2	2	2	2	2	2	2	2	2	2	2	2	2
CAMP0407	Putative lipoprotein (K09778)	5	5	5	5	5	5	5	5	5	5	5	5	5	5	5	5	5	5	5	5	5	5
CAMP0408	Putative tRNA 2-methylthioadenosine synthase (K06168)	5	5	5	5	5	5	5	5	5	5	5	5	5	5	5	5	5	5	5	5	5	5
CAMP0409	Hypothetical protein Cj0459c	1	1	1	1	1	1	1	1	1	1	1	1	1	1	1	1	1	1	1	1	1	1
CAMP0410	Transcription termination factor (K02600)	5	5	5	5	5	5	5	5	5	5	5	5	5	5	5	5	5	5	5	5	5	5
CAMP0411	Putative MFS (Major Facilitator Superfamily) transport protein	270	270	270	270	270	270	270	270	270	270	270	270	270	270	270	270	270	270	270	270	270	270
CAMP0412	Putative radical SAM domain protein (K11784)	5	5	5	5	5	5	5	5	5	5	5	5	5	5	5	5	5	5	5	5	5	5
CAMP0413	Zinc protease-like protein	2	2	2	2	2	2	2	2	2	2	2	2	2	2	2	2	2	2	2	2	2	2
CAMP0414	ATP-dependent DNA helicase (K03655)	2	2	2	2	2	2	2	2	2	2	2	2	2	2	2	2	2	2	2	2	2	2
CAMP0415	Group III truncated haemoglobin (K06886)	5	5	5	5	5	5	5	5	5	5	5	5	5	5	5	5	5	5	5	5	5	5
CAMP0416	Transcriptional regulator (K01420)	4	4	4	4	4	4	4	4	4	4	4	4	4	4	4	4	4	4	4	4	4	4
CAMP0417	Amino-acid ABC transporter integral membrane protein (K02029)	5	5	5	5	5	5	5	5	5	5	5	5	302	5	5	5	5	5	5	5	5	5
CAMP0418	Amino-acid ABC transporter integral membrane protein (K02029)	4	4	4	4	4	4	4	4	4	4	4	4	4	4	4	4	4	4	4	4	4	4
CAMP0419	Amino-acid ABC transporter ATP-binding protein (K02028)	191	191	191	191	191	191	191	191	191	191	191	191	191	191	191	191	191	191	191	191	191	191
CAMP0420	Elongation factor TU (K02358)	4	4	4	4	4	4	4	4	4	4	4	4	4	4	4	4	4	4	4	4	4	4
CAMP0421	Preprotein translocase SecE subunit (K03073)	1	1	1	1	1	1	1	1	1	1	1	1	1	1	1	1	1	1	1	1	1	1
CAMP0422	Transcription antitermination protein (K02601)	5	5	5	5	5	5	5	5	5	5	5	5	5	5	5	5	5	5	5	5	5	5
CAMP0423	DNA-directed RNA polymerase beta chain (K03043)	4	4	4	4	4	4	4	4	4	4	4	4	4	4	4	4	4	4	4	4	4	4
CAMP0424*	DNA-directed RNA polymerase beta' chain (K03046)	18	18	886	18	18	18	18	18	18	18	18	18	18	18	566	566	566	566	566	630	630	566
CAMP0425*	Elongation factor G (K02355)	5	5	5	5	5	5	5	5	5	5	5	637	5	5	391	391	391	391	391	391	391	391
CAMP0426	Putative methyltransferase domain protein	2	2	2	2	2	2	2	2	2	2	2	2	2	2	2	2	2	2	2	2	2	2
CAMP0427	Conserved hypothetical protein Cj0496 (K06940)	5	5	5	5	5	5	5	5	5	5	5	5	5	5	5	5	5	5	5	5	5	5
CAMP0428	Putative lipoprotein	2	2	2	2	2	2	2	2	2	2	2	2	2	2	2	2	2	2	2	2	2	2
CAMP0429	Indole-3-glycerol phosphate synthase (K01609)	5	5	5	5	5	5	5	5	5	5	5	5	5	5	5	5	5	5	5	5	5	5
CAMP0430	Putative histidine triad (HIT) family protein	3	3	3	3	3	3	3	3	3	3	3	3	3	3	3	3	3	3	3	3	3	3
CAMP0431	Putative rhodanese-like domain protein (K06917)	4	4	4	4	4	4	4	4	4	4	4	4	4	4	I	4	4	4	4	4	4	4
CAMP0432	Putative ferrochelatase (K01772)	19	19	468	19	19	19	19	19	19	19	19	19	19	19	19	19	19	19	19	19	19	19
CAMP0433	Putative oxidoreductase	5	5	5	5	5	5	5	5	5	5	5	5	5	5	5	5	5	5	5	5	5	5
CAMP0434	Putative aminotransferase (degT family)	25	25	25	25	25	25	25	25	25	25	25	25	25	25	25	25	25	25	25	25	25	25
CAMP0435	Alanyl-tRNA synthetase (K01872)	25	25	25	25	25	25	25	25	25	25	25	25	25	25	25	25	25	25	25	25	25	25
CAMP0436	Maf-like protein (K06287)	4	4	4	4	4	4	4	4	4	4	4	4	4	4	4	4	4	4	4	4	4	4
CAMP0437	Penicillin-binding protein (K05366)	5	5	5	5	5	5	5	5	5	5	5	5	5	5	5	5	5	5	5	5	5	5
CAMP0438	ATP-dependent Clp protease ATP-binding subunit (K03695)	5	5	5	5	5	5	5	5	5	5	5	5	5	5	5	5	5	5	5	5	5	5
CAMP0439	Conserved hypothetical protein Cj0510c	5	5	5	5	5	5	5	5	5	5	5	5	5	5	5	5	5	5	5	5	5	5
CAMP0440	Putative secreted protease (K03797)	5	5	5	5	5	5	5	5	5	5	5	5	5	5	5	5	5	5	5	5	5	5
CAMP0441	Phosphoribosylaminoimidazole-succinocarboxamide synthase (K01923)	5	5	5	5	5	5	5	5	5	5	5	5	5	5	5	5	5	5	5	5	5	5
CAMP0442	Phosphoribosylformylglycinamidine (FGAM) synthase (K01952)	5	5	5	5	5	5	5	5	5	5	5	5	5	5	5	5	5	5	5	5	5	5
CAMP0443	Phosphoribosylformylglycinamidine synthase I (K01952)	26	26	26	26	26	26	26	26	26	26	26	26	26	26	26	26	26	26	26	26	26	26
CAMP0444	Putative periplasmic protein	3	3	3	3	3	3	3	3	3	3	3	3	3	3	3	3	3	3	3	3	3	3
CAMP0445	Putative 1-acyl-SN-glycerol-3-phosphate acyltransferase (K00655)	5	5	5	5	5	5	5	5	5	5	5	5	5	5	5	5	5	5	5	5	5	5
CAMP0446	CrcB protein homolog (K06199)	5	5	5	5	5	5	5	5	5	5	5	5	5	5	5	5	5	5	5	5	5	5
CAMP0447*	Hsp90 family heat shock protein (K04079)	5	5	5	5	5	410	410	410	410	410	5	410	410	410	410	410	410	410	410	410	410	410
CAMP0448	Putative rhodanese-like domain protein	5	5	5	5	5	5	5	5	5	5	5	5	5	5	5	5	5	5	5	5	5	5
CAMP0449	Putative membrane protein	5	5	5	5	5	5	5	5	5	5	5	5	5	5	5	5	5	5	5	5	5	5
CAMP0450	Putative Na+/Pi cotransporter protein	31	31	31	31	31	31	31	31	31	31	31	31	31	31	31	31	31	31	31	31	31	31
CAMP0451	Putative membrane protein	new#1	new#1	new#1	new#1	new#1	new#1	new#1	new#1	new#1	new#1	new#1	new#1	new#1	new#1	new#1	new#1	new#1	new#1	new#1	new#1	new#1	new#1
CAMP0452	Hypothetical protein Cj0524	4	4	4	4	4	4	4	4	4	4	4	4	4	4	4	4	4	4	4	4	4	4
CAMP0453	Putative penicillin-binding protein (K03587)	5	5	5	5	5	5	5	5	5	5	5	5	5	5	5	5	5	5	5	5	5	5
CAMP0454	Flagellar hook-basal body complex protein (K02408)	5	5	5	5	5	5	5	5	5	5	5	5	5	5	5	5	5	5	5	5	5	5
CAMP0455	Flagellar basal-body rod protein (K02388)	5	5	5	5	5	5	5	5	5	5	5	5	5	5	5	5	5	5	5	5	5	5
CAMP0456	Flagellar basal-body rod protein (K02387)	4	4	4	4	4	4	4	4	4	4	4	4	4	4	4	4	4	4	4	4	4	4
CAMP0457	Putative aminodeoxychorismate lyase family protein (K07082)	5	5	5	5	5	5	5	5	5	5	5	5	5	5	5	5	5	5	5	5	5	5
CAMP0458	Putative periplasmic protein	30	30	30	30	30	30	30	30	30	30	30	30	30	30	30	30	30	30	30	30	30	30
CAMP0459	Isocitrate dehydrogenase (K00031)	1	1	1	1	1	1	1	1	1	1	1	1	1	1	1	1	1	1	1	1	1	1
CAMP0460	Malate dehydrogenase (K00024)	5	5	5	5	5	5	5	5	5	5	5	5	5	5	5	5	5	5	5	5	5	5
CAMP0461	Succinyl-coA synthetase beta chain (K01903)	5	5	5	5	5	5	5	5	5	5	5	5	5	5	5	5	5	5	5	5	5	5
CAMP0462	Succinyl-coA synthetase alpha chain (K01902)	1	1	1	1	1	1	1	1	1	1	1	1	1	1	1	1	1	1	1	1	1	1
CAMP0463	OORD subunit of 2-oxoglutarate:acceptor oxidoreductase (K00176)	1	1	1	1	1	1	1	1	1	1	1	1	1	1	1	1	1	1	1	1	1	1
CAMP0464	OORA subunit of 2-oxoglutarate:acceptor oxidoreductase (K00174)	5	5	5	5	5	5	5	5	5	5	5	5	5	5	5	5	5	5	5	5	5	5
CAMP0465	OORB subunit of 2-oxoglutarate:acceptor oxidoreductase (K00175)	5	5	5	5	5	5	5	5	5	5	5	5	5	5	5	5	5	5	5	5	5	5
CAMP0466	OORC subunit of 2-oxoglutarate:acceptor oxidoreductase (K00177)	5	5	5	5	267	5	5	5	5	5	5	5	5	5	5	5	5	5	5	5	5	5
CAMP0467	Hypothetical protein Cj0539	5	5	5	5	5	5	5	5	5	5	5	5	5	5	5	5	5	5	5	5	5	5
CAMP0468	Putative exporting protein	4	4	4	4	4	4	4	4	4	4	4	4	4	4	4	4	4	4	4	4	4	4
CAMP0469	Polyprenyl synthetase (K02523)	5	5	5	5	5	5	5	5	5	5	5	5	5	5	5	5	5	5	5	5	5	5
CAMP0470	Glutamyl-tRNA reductase (K02492)	5	5	5	5	5	5	5	5	5	5	5	5	5	5	5	5	5	5	5	5	5	5
CAMP0471	Prolyl-tRNA synthetase (K01881)	5	5	5	5	5	5	5	5	5	5	5	5	5	5	5	5	5	5	5	5	5	5
CAMP0472	Putative integral memnbrane protein (K01649)	2	2	2	2	2	2	2	2	2	2	2	2	2	2	2	2	2	2	2	2	2	2
CAMP0473	Porphobilinogen deaminase (K01749)	5	5	5	5	5	5	5	5	5	5	5	5	5	5	5	5	5	5	5	5	5	5
CAMP0474	Putative 3-octaprenyl-4-hydroxybenzoate carboxy-lyase (K03182)	5	5	5	5	5	5	5	5	5	5	5	5	5	5	5	5	5	5	5	5	5	5
CAMP0475*	Flagellar protein (K06603)	new#1	4	4	4	4	4	4	4	134	134	4	134	134	134	134	134	134	134	134	134	134	134
CAMP0476	Flagellar hook-associated protein (K02407)	2	2	2	2	2	2	2	2	2	2	2	2	2	2	2	2	2	2	2	2	2	2
CAMP0477	Flagellar protein (K02422)	1	1	1	1	1	1	1	1	1	1	1	1	1	1	1	1	1	1	1	1	1	1
CAMP0478	Hypothetical protein Cj0550	3	3	3	3	3	3	3	3	3	3	3	3	3	3	3	3	3	3	3	3	3	3
CAMP0479	Elongation factor P (K02356)	5	5	5	5	5	5	5	5	5	5	5	5	5	5	5	5	5	5	5	5	5	5
CAMP0480*	Putative integral membrane protein	new#1	new#1	new#1	new#1	new#1	new#2	new#2	new#2	new#2	new#2	new#1	new#2	new#2	new#2	new#2	new#2	new#2	new#2	new#2	new#2	new#2	new#2
CAMP0481	Gamma-glutamyl phosphate reductase (K00147)	5	5	5	5	5	5	5	5	5	5	5	5	5	5	5	5	5	5	5	5	5	5
CAMP0482	Putative pyridine nucleotide-disulphide oxidoreductase (K00384)	23	23	23	23	23	23	23	23	23	23	23	23	23	23	23	23	23	23	23	23	23	23
CAMP0483	Putative MATE family transport protein	21	21	21	21	21	21	21	21	21	21	21	21	21	21	21	21	21	21	21	21	21	21
CAMP0484*	Putative periplasmic protein	22	22	22	22	22	22	22	22	22	22	22	22	new#1	22	new#2	new#2	new#2	new#2	new#2	new#2	new#2	new#2
CAMP0485	Replicative DNA helicase (K02314)	22	22	22	22	22	22	22	22	22	22	22	22	22	22	22	22	22	22	22	22	22	22
CAMP0486	Putative transcriptional regulator	2	2	2	2	2	2	2	2	2	2	2	2	2	2	2	2	2	2	2	2	2	2
CAMP0487	GTP cyclohydrolase II / 3,4-dihydroxy-2-butanone 4-phosphate synthase (K14652)	4	4	4	4	4	4	4	4	4	4	4	4	4	4	4	4	4	4	4	4	4	4
CAMP0488	Putative GatB/Yqey family protein (K09117)	5	5	5	5	5	5	5	5	5	5	5	5	5	5	5	5	5	5	5	5	5	5
CAMP0489	Acetolactate synthase large subunit (K01652)	5	5	5	5	5	5	5	5	5	5	5	5	5	5	5	5	5	5	5	5	5	5
CAMP0490	Acetolactate synthase small subunit (K01653)	5	5	5	5	5	5	5	5	5	5	5	5	5	5	5	5	5	5	5	5	5	5
CAMP0491*	UDP-3-O-[3-hydroxymyristoyl] glucosamine N-acyltransferase (K02536)	4	4	4	4	4	4	4	4	4	4	4	4	4	233	233	233	233	233	233	233	233	233
CAMP0492	S-adenosylmethionine:tRNA ribosyltransferase-isomerase (K07568)	5	5	5	5	5	5	5	5	5	5	5	5	5	5	5	5	5	5	5	5	5	5
CAMP0493	Sec-independant protein translocase (K03118)	5	5	5	5	5	5	5	5	5	5	5	5	5	5	5	5	5	5	5	5	5	5
CAMP0494	Sec-independant protein translocase (K03117)	112	112	112	112	112	112	112	112	112	112	112	112	112	112	112	112	112	112	112	112	112	112
CAMP0495	Putative oxygen-independent coproporphyrinogen III oxidase (K02495)	4	4	4	4	4	4	4	4	4	4	4	4	4	4	4	4	4	4	4	4	4	4
CAMP0496	Putative NUDIX hydrolase family protein (K08311)	5	5	5	5	5	5	5	5	5	5	5	5	5	5	5	5	5	5	5	5	5	5
CAMP0497	Aspartokinase, alpha and beta subunits (K00928)	5	5	5	5	5	5	5	5	5	5	5	5	5	5	5	5	5	5	5	5	5	5
CAMP0498	Hypothetical protein Cj0583	4	4	4	4	4	4	4	4	4	4	4	4	4	4	4	4	4	4	4	4	4	4
CAMP0499	Hypothetical protein Cj0584 (K02341)	5	5	5	5	5	5	5	5	5	5	5	5	5	5	5	5	5	5	5	5	5	5
CAMP0500	Dihydropteroate synthase (K00796)	5	5	5	5	5	5	5	5	5	5	5	5	5	5	5	5	5	5	5	5	5	5
CAMP0501	DNA ligase (K01972)	5	5	5	5	5	5	5	5	5	5	5	5	5	5	5	5	5	5	5	5	5	5
CAMP0502	Putative integral membrane protein	3	3	3	3	3	3	3	3	3	3	3	3	3	3	X	3	3	3	3	3	3	3
CAMP0503	Putative haemolysin (K06442)	2	2	2	2	2	2	2	2	2	2	2	2	2	2	2	2	2	2	2	2	2	2
CAMP0504	Putative riboflavin kinase/FMN adenylyltransferase (K11753)	2	2	2	2	2	2	2	2	2	2	2	2	2	2	2	2	2	2	2	2	2	2
CAMP0505	Putative SAM-dependent methyltransferase (K15256)	5	5	5	5	5	5	5	5	5	5	5	5	5	5	5	5	5	5	5	5	5	5
CAMP0506	Putative lipoprotein	2	2	2	2	2	2	2	2	2	2	2	2	2	2	2	2	2	2	2	2	2	2
CAMP0507	Putative integral membrane protein	5	5	5	5	5	5	5	5	5	5	5	5	5	5	5	5	5	5	5	5	5	5
CAMP0508	Putative DNA/RNA non-specific endonuclease (K01173)	5	5	5	5	5	5	5	5	5	5	5	5	5	5	5	5	5	5	5	5	5	5
CAMP0509	Endonuclease III (K10773)	5	5	5	5	5	5	5	5	5	5	5	5	5	5	5	5	5	5	5	5	5	5
CAMP0510	Major antigenic peptide PEB-cell binding factor	5	5	5	5	5	5	5	5	5	5	5	5	5	5	5	5	5	5	5	5	5	5
CAMP0511	Fructose-bisphosphate aldolase (K01624)	5	5	5	5	5	5	5	5	5	5	5	5	5	5	5	5	5	5	5	5	5	5
CAMP0512	Putative membrane protein	5	5	5	5	5	5	5	5	5	5	5	5	5	5	5	5	5	5	5	5	5	5
CAMP0513	Putative OmpA family membrane protein (K02557)	5	5	5	5	5	5	5	5	5	5	5	5	5	5	5	5	5	5	5	5	5	5
CAMP0514	Hypothetical protein Cj0600 (K01505)	4	4	4	4	4	4	4	4	4	4	4	4	4	4	4	4	4	4	4	4	4	4
CAMP0515	Putative sodium-dependent transmembrane transport protein (K03308)	5	5	5	5	5	5	5	5	5	5	5	5	5	5	5	5	5	5	5	5	5	5
CAMP0516	MOSC-domain containing protein	2	2	2	2	2	2	2	2	2	2	2	2	2	2	2	2	2	2	2	2	2	2
CAMP0517	Putative thiol:disulphide interchange protein (K04084)	5	5	5	5	5	5	5	5	5	5	5	5	620	5	5	5	5	5	5	5	5	5
CAMP0518	Putative polyphosphate kinase	5	5	5	5	5	5	5	5	5	5	5	5	5	5	5	5	5	5	5	5	5	5
CAMP0519	Putative amidohydrolase	2	2	2	2	2	2	2	2	2	2	2	2	2	2	2	2	2	2	2	2	2	2
CAMP0520	Putative secretion protein HlyD (K13888)	5	5	5	5	5	5	5	5	5	5	5	5	5	5	5	5	5	5	5	5	5	5
CAMP0521	ABC-type transmembrane transport protein (K05685)	2	2	2	2	2	2	2	2	2	2	2	2	2	2	2	2	2	2	2	2	2	2
CAMP0522	Putative outer membrane efflux protein	4	4	4	4	4	4	4	4	4	4	4	4	4	4	4	4	4	4	4	4	4	4
CAMP0523	Possible periplasmic protein	4	4	4	4	4	4	4	4	4	4	4	4	4	4	4	4	4	4	4	4	4	4
CAMP0524	Putative periplasmic protein (K09795)	2	2	2	2	2	2	2	2	2	2	2	2	2	2	2	2	2	2	2	2	2	2
CAMP0525	Putative acyltransferase family protein	4	4	4	4	4	4	4	4	4	4	4	4	4	4	4	4	4	4	4	4	4	4
CAMP0526	Ferritin (K02217)	5	5	5	5	5	5	5	5	5	5	5	5	5	5	5	5	5	5	5	5	5	5
CAMP0527	Putative periplasmic phosphate binding protein (K02040)	5	5	5	5	5	5	5	5	5	5	5	5	5	5	5	5	5	5	5	5	5	5
CAMP0528	Putative phosphate transport system permease protein (K02037)	5	5	5	5	5	5	5	5	5	5	5	5	5	5	5	5	5	5	5	5	5	5
CAMP0529	Putative phosphate transport system permease protein (K02038)	5	5	5	5	5	5	5	5	5	5	5	5	5	5	5	5	5	5	5	5	5	5
CAMP0530	Phosphate transport ATP-binding protein (K02036)	5	5	5	5	5	5	5	5	5	5	5	5	5	5	5	5	5	5	5	5	5	5
CAMP0531	Putative MATE family transport protein	5	5	5	5	5	5	5	5	5	5	5	5	5	5	5	5	5	5	5	5	5	5
CAMP0532	Conserved hypothetical protein Cj0620 (K07043)	3	3	3	3	3	3	3	3	3	3	3	3	3	3	3	3	3	3	3	3	3	3
CAMP0533	Hypothetical protein Cj0621	5	5	5	5	5	5	5	5	5	5	5	5	5	5	5	5	5	5	5	5	5	5
CAMP0534	Carbamoyltransferase (K04656)	3	3	3	3	3	3	3	3	3	3	3	3	3	3	3	3	3	3	3	3	3	3
CAMP0535	Hydrogenase isoenzymes formation protein (K04652)	5	5	5	5	5	5	5	5	5	5	5	5	5	5	5	5	5	5	5	5	5	5
CAMP0536	Hydrogenase isoenzymes formation protein (K04653)	5	5	5	5	5	5	5	5	5	5	5	5	5	5	5	5	5	5	5	5	5	5
CAMP0537	Hydrogenase isoenzymes formation protein (K04654)	5	5	5	5	5	5	5	5	5	5	5	5	5	5	5	5	5	5	5	5	5	5
CAMP0538	Hydrogenase isoenzymes formation protein (K04655)	4	4	4	4	4	4	4	4	4	4	4	4	4	4	4	4	4	4	4	4	4	4
CAMP0539	Hydrogenase expression/formation protein (K04651)	5	5	5	5	5	5	5	5	5	5	5	5	5	5	5	5	5	5	5	5	5	5
CAMP0540	Putative DNA polymerase III, delta subunit (K02340)	5	5	5	5	5	5	5	5	5	5	5	5	5	5	5	5	5	5	5	5	5	5
CAMP0541	Putative ribonuclease (K12573)	4	4	4	4	4	4	4	4	4	4	4	4	4	4	4	4	4	4	4	4	4	4
CAMP0542	Ketol-acid reductoisomerase (K00053)	5	5	5	5	5	5	5	5	5	5	5	5	5	5	5	5	5	5	5	5	5	5
CAMP0543	Putative periplasmic protein (K09798)	2	2	2	2	2	2	2	2	2	2	2	2	2	2	2	2	2	2	2	2	2	2
CAMP0544	DNA processing protein A (K04096)	5	5	5	5	5	5	5	5	5	5	5	5	5	5	5	5	5	5	5	5	5	5
CAMP0545	Putative holliday junction resolvase (K07447)	5	5	5	5	5	5	5	5	5	5	5	5	5	5	5	5	5	5	5	5	5	5
CAMP0546	NOL1/NOP2/sun family protein	2	2	2	2	2	2	2	2	2	2	2	2	2	2	2	2	2	2	2	2	2	2
CAMP0547	Putative peptide methionine sulfoxide reductase (K07304)	2	2	2	2	2	2	2	2	2	2	2	2	2	2	2	2	2	2	2	2	2	2
CAMP0548	Inorganic pyrophosphatase (K01507)	5	5	5	5	5	5	5	5	5	5	5	5	5	5	5	5	5	5	5	5	5	5
CAMP0549	Adenylate kinase (K00939)	5	5	5	5	5	5	5	5	5	5	5	5	5	5	5	5	5	5	5	5	5	5
CAMP0550	Aspartyl-tRNA synthetase (K01876)	5	5	5	5	5	5	5	5	5	5	5	5	5	5	5	5	5	5	5	5	5	5
CAMP0551	Putative inorganic polyphosphate/ATP-NAD kinase (K00858)	4	4	4	4	4	4	4	4	4	4	4	4	4	4	4	4	4	4	4	4	4	4
CAMP0552	Putative DNA repair protein (K03631)	344	344	344	344	344	344	344	344	344	344	344	344	344	344	344	344	344	344	344	344	344	344
CAMP0553	Two-component response regulator	2	2	2	2	2	2	2	2	2	2	2	2	2	2	2	2	2	2	2	2	2	2
CAMP0554	Putative TatD-related deoxyribonuclease protein (K03424)	3	3	3	3	3	3	3	3	3	3	3	3	3	3	3	3	3	3	3	3	3	3
CAMP0555	Putative secreted transglycosylase (K08307)	5	5	5	5	5	5	5	5	5	5	5	5	5	5	5	5	5	5	5	5	5	5
CAMP0556*	Putative lipoprotein (K03642)	5	5	5	5	5	5	5	5	5	5	5	5	256	256	256	256	256	256	256	256	256	256
CAMP0557	Putative HAD-superfamily hydrolase (K03270)	5	5	5	5	5	5	5	5	5	5	5	5	5	5	5	5	5	5	5	5	5	5
CAMP0558	Putative membrane protein	5	5	5	5	5	5	5	5	5	5	5	5	5	5	5	5	5	5	5	5	5	5
CAMP0559	Putative OstA family protein (K09774)	3	3	3	3	3	3	3	3	3	3	3	3	3	3	3	3	3	3	3	3	3	3
CAMP0560	Putative ATP/GTP binding protein (K03978)	5	5	5	5	5	5	5	5	5	5	5	5	5	5	5	5	5	5	5	5	5	5
CAMP0561	Putative integral membrane protein	2	2	2	2	2	2	new#1	2	new#1	new#1	2	2	2	2	2	2	2	2	2	2	2	2
CAMP0562*	Penicillin-binding protein (K05515)	2	2	576	2	2	2	2	2	2	2	2	2	288	288	288	288	288	288	288	288	288	288
CAMP0563	Putative aminopeptidase (K01262)	5	5	5	5	5	5	5	5	5	5	5	5	5	5	5	5	5	5	5	5	5	5
CAMP0564	GTP-binding protein Era homolog (K03595)	5	5	5	5	5	5	5	5	5	5	5	5	5	5	5	5	5	5	5	5	5	5
CAMP0565	ATP-dependent Hsl protease ATP-binding subunit (K03667)	5	5	5	5	5	5	5	5	5	5	5	5	5	5	5	5	5	5	5	5	5	5
CAMP0566	ATP-dependent protease HslV (K01419)	5	5	5	5	5	5	5	5	5	5	5	5	5	5	5	5	5	5	5	5	5	5
CAMP0567	Argininosuccinate synthase (K01940)	5	5	5	5	5	5	5	5	5	5	5	5	5	5	5	5	5	5	5	5	5	5
CAMP0568	Putative S4 domain protein	5	5	5	5	5	5	5	5	5	5	5	5	5	5	5	5	5	5	5	5	5	5
CAMP0569	Putative ATP/GTP-binding protein (K06925)	5	5	5	5	5	5	5	5	5	5	5	5	5	5	5	5	5	5	5	5	5	5
CAMP0570	ABC-transporter ATP-binding protein (K06861)	5	5	5	5	5	5	5	5	5	5	5	5	5	5	5	5	5	5	5	5	5	5
CAMP0571	RNA polymerase sigma-54 factor (K03092)	5	5	5	5	5	5	5	5	5	5	5	5	5	5	5	5	5	5	5	5	5	5
CAMP0572	Anaerobic C4-dicarboxylate transporter (K07792)	4	4	4	4	4	4	4	4	4	4	4	4	4	4	4	4	4	4	4	4	4	4
CAMP0573	Excinuclease ABC subunit B (K03702)	5	5	5	5	5	5	5	5	5	5	5	5	5	5	5	5	5	5	5	5	5	5
CAMP0574	Hypothetical protein Cj0681	5	5	5	5	5	5	5	5	5	5	5	5	5	5	5	5	5	5	5	5	5	5
CAMP0575	Hypothetical protein Cj0682	5	5	5	5	5	5	5	5	5	5	5	5	5	5	5	5	5	5	5	5	5	5
CAMP0576	Putative periplasmic protein (K02456)	2	2	2	2	2	2	2	2	2	2	2	2	2	2	2	2	2	2	2	2	2	2
CAMP0577	Putative primosomal protein N' (K04066)	97	97	97	97	97	97	97	97	97	97	97	97	97	97	97	97	97	97	97	97	97	97
CAMP0578	4-hydroxy-3-methylbut-2-en-1-yl diphosphate synthase (K03526)	4	4	4	4	4	4	4	4	4	4	4	4	4	4	4	4	4	4	4	4	4	4
CAMP0579	Putative flagellar L-ring protein precursor (K02393)	5	5	5	5	5	5	5	5	5	5	5	5	5	5	5	5	5	5	5	5	5	5
CAMP0580	Putative phosphate acetyltransferase (K13788)	5	5	5	5	5	5	5	5	5	5	5	5	5	5	5	5	5	5	5	5	5	5
CAMP0581	Acetate kinase (K00925)	5	5	5	5	5	5	5	5	5	5	5	5	5	5	5	5	5	5	5	5	5	5
CAMP0582	Putative membrane protein	5	5	5	5	5	5	5	5	5	5	5	5	5	5	5	5	5	5	5	5	5	5
CAMP0583	S-adenosyl-methyltransferase (K03438)	5	5	5	5	5	5	5	5	5	5	5	5	5	5	5	5	5	5	5	5	5	5
CAMP0584	Putative periplasmic protein (K03770)	2	2	2	2	2	2	2	2	2	2	2	2	2	2	2	2	2	2	2	2	2	2
CAMP0585	Cell division protein FtsA (K03590)	77	77	77	77	77	77	77	77	77	77	77	77	77	77	77	77	77	77	77	77	77	77
CAMP0586	Cell division protein FfsZ (K03531)	5	5	5	5	5	5	5	5	5	5	5	5	5	5	5	5	5	5	5	5	5	5
CAMP0587	Flagellar basal-body rod protein (K02392)	4	4	4	4	4	4	4	4	4	4	4	4	4	4	4	4	4	4	4	4	4	4
CAMP0588	Flagellar basal-body rod protein (K02392)	5	5	5	5	5	5	5	5	5	5	5	5	5	5	5	5	5	5	5	5	5	5
CAMP0589	Glutamine synthetase (K01915)	5	5	5	5	5	5	5	5	5	5	5	5	5	5	5	5	5	5	5	5	5	5
CAMP0590	Hypothetical protein Cj0700	268	168	168	268	168	168	168	168	168	168	168	168	168	168	168	168	168	168	168	168	168	168
CAMP0591	Putative protease (K08303)	5	5	5	5	5	5	5	5	5	5	5	5	5	5	5	5	5	5	5	5	5	5
CAMP0592	Phosphoribosylaminoimidazole carboxylase catalytic subunit (K01588)	5	5	5	5	5	5	5	5	5	5	5	5	5	5	5	5	5	5	5	5	5	5
CAMP0593	Hypothetical protein Cj0703	4	4	4	4	4	4	4	4	4	4	4	4	4	4	4	4	4	4	4	4	4	4
CAMP0594	Glycyl-tRNA synthetase alpha chain (K01878)	4	4	4	4	4	4	4	4	4	4	4	4	4	4	4	4	4	4	4	4	4	4
CAMP0595	Conserved hypothetical protein Cj0705	2	2	2	2	2	2	2	2	2	2	2	2	2	2	2	2	2	2	2	2	2	2
CAMP0596	Conserved hypothetical protein Cj0706 (K07164)	5	5	5	5	5	5	5	5	5	5	5	5	5	5	5	5	5	5	5	5	5	5
CAMP0597	3-deoxy-D-manno-octulosonic-acid transferase (K02527)	2	2	2	2	2	2	2	2	2	2	2	2	2	2	2	2	2	2	2	2	2	2
CAMP0598	Putative ribosomal pseudouridine synthase (K06180)	24	24	24	24	24	24	24	24	24	24	24	24	24	24	24	24	24	24	24	24	24	24
CAMP0599	Signal recognition particle protein (K03106)	2	2	2	2	2	2	2	2	2	2	2	2	2	2	2	2	2	2	2	2	2	2
CAMP0600	Hypothetical protein Cj0711 (K06960)	1	1	1	1	1	1	1	1	1	1	1	1	1	1	1	1	1	1	1	1	1	1
CAMP0601	Putative 16S rRNA processing protein (K02860)	5	5	5	5	5	5	5	5	5	5	5	5	5	5	5	5	5	5	5	5	5	5
CAMP0602	tRNA (guanine-N1)-methyltransferase (K00554)	5	5	5	5	5	5	5	5	5	5	5	5	5	5	5	5	5	5	5	5	5	5
CAMP0603	Transthyretin-like periplasmic protein (K07127)	3	3	3	3	3	3	3	3	3	3	3	3	3	3	3	3	3	3	3	3	3	3
CAMP0604	Putative phospho-2-dehydro-3-deoxyheptonate aldolase (K01626)	5	5	5	5	5	5	5	5	5	5	5	5	5	5	5	5	5	5	5	5	5	5
CAMP0605	Putative ArsC family protein	2	2	2	2	2	2	2	2	2	2	2	2	2	2	2	2	2	2	2	2	2	2
CAMP0606	DNA polymerase III, alpha chain (K02337)	5	5	5	5	5	5	5	5	5	5	5	5	5	5	5	5	5	5	5	5	5	5
CAMP0607	Conserved hypothetical protein Cj0719c (K06997)	178	178	178	178	178	178	178	178	178	178	178	178	178	178	178	178	178	178	178	178	178	178
CAMP0608*	Flagellin (K02406)	355	355	355	355	355	355	355	355	355	355	355	355	355	355	new#1	new#1	new#1	new#1	new#1	new#1	new#1	new#1
CAMP0609	Putative integral membrane protein	1	1	1	1	1	1	1	1	1	1	1	1	1	1	1	1	1	1	1	1	1	1
CAMP0610	Putative DNA methylase (K02493)	2	2	2	2	2	2	2	2	2	2	2	2	2	2	2	2	2	2	2	2	2	2
CAMP0611	Putative integral membrane zinc-metalloprotease (K06013)	4	4	4	4	4	4	4	4	4	4	4	4	4	4	4	4	4	4	4	4	4	4
CAMP0612	Hypothetical protein Cj0724	4	4	4	4	4	4	4	4	4	4	4	4	4	4	4	4	4	4	4	4	4	4
CAMP0613	Molybdopterin biosynthesis protein (K03831)	5	5	5	5	5	5	5	5	5	5	5	5	5	5	5	5	5	5	5	5	5	5
CAMP0614	Magnesium and cobalt transport protein (K03284)	4	4	4	4	4	4	4	4	4	4	4	4	4	4	4	4	4	4	4	4	4	4
CAMP0615	Putative periplasmic protein	3	3	3	3	3	3	3	3	3	3	3	3	3	3	3	3	3	3	3	3	3	3
CAMP0616	Histidine-binding protein precursor (K02030)	4	4	4	4	4	4	4	4	4	4	4	4	4	4	4	4	4	4	4	4	4	4
CAMP0617	Putative heat shock regulator (K03705)	5	5	5	5	5	5	5	5	5	5	5	5	5	5	5	5	5	5	5	5	5	5
CAMP0618	Heat shock protein GrpE (K03687)	5	5	5	5	5	5	5	5	5	5	5	5	5	5	5	5	5	5	5	5	5	5
CAMP0619*	Heat shock protein DnaK (K04043)	5	5	5	5	5	5	5	5	5	5	5	5	5	463	463	463	463	463	463	463	463	463
CAMP0620	Hypothetical protein Cj0760	4	4	4	4	4	4	4	4	4	4	4	4	4	4	4	4	4	4	4	4	4	4
CAMP0621	Hypothetical protein Cj0761	5	5	5	5	5	5	5	5	5	5	5	5	5	5	5	5	5	5	5	5	5	5
CAMP0622	Aspartate aminotransferase (K00812)	23	23	23	23	23	23	23	23	23	23	23	23	23	23	23	23	23	23	23	23	23	23
CAMP0623	Serine acetyltransferase (K00640)	4	4	4	4	4	4	4	4	4	4	4	4	4	4	4	4	4	4	4	4	4	4
CAMP0624	Biosynthetic arginine decarboxylase (K01585)	5	5	5	5	5	5	5	5	5	5	5	5	5	5	5	5	5	5	5	5	5	5
CAMP0625	Histidyl-tRNA synthetase (K01892)	5	5	5	5	5	5	5	5	5	5	5	5	5	5	5	5	5	5	5	5	5	5
CAMP0626	Thymidylate kinase (K00943)	5	5	5	5	5	5	5	5	5	5	5	5	5	5	5	5	5	5	5	5	5	5
CAMP0627	Phosphopantetheine adenylyltransferase (K00954)	5	5	5	5	5	5	5	5	5	5	5	5	5	5	5	5	5	5	5	5	5	5
CAMP0628	Putative decarboxylase (K03186)	5	5	5	5	5	5	5	5	5	5	5	5	5	5	5	5	5	5	5	5	5	5
CAMP0629	Putative flagellar protein FlgA (K02386)	5	5	5	5	5	5	5	5	5	5	5	5	5	5	5	5	5	5	5	5	5	5
CAMP0630	Putative binding-protein dependent transport system permease protein (K02072)	5	5	5	5	5	5	5	5	5	5	5	5	5	5	5	5	5	5	5	5	5	5
CAMP0631	ABC transport system ATP-binding protein (K02071)	4	4	4	4	4	4	4	4	4	4	4	4	4	4	4	4	4	4	4	4	4	4
CAMP0632	Valyl-tRNA synthetase (K01873)	3	3	3	3	3	3	3	3	3	3	3	3	3	3	3	3	3	3	3	3	3	3
CAMP0633	Putative periplasmic protein	2	2	2	2	2	2	2	2	2	2	2	2	2	2	2	2	2	2	2	2	2	2
CAMP0634	Putative ATP-dependent DNA helicase (K03657)	5	5	5	5	5	5	5	5	5	5	5	5	5	5	5	5	5	5	5	5	5	5
CAMP0635	Major antigenic peptide PEB2	37	37	37	37	37	37	37	37	37	37	37	37	37	37	37	37	37	37	37	37	37	37
CAMP0636	Thiol peroxidase (K11065)	5	5	5	5	5	5	5	5	5	5	5	5	5	5	5	5	5	5	5	5	5	5
CAMP0637	Periplasmic nitrate reductase (K02567)	482	482	482	482	482	482	482	482	482	482	482	482	482	482	482	482	482	482	482	482	482	482
CAMP0638	Putative ferredoxin (K02573)	5	5	5	5	5	5	5	5	5	5	5	5	5	5	5	5	5	5	5	5	5	5
CAMP0639	Putative ferredoxin (K02574)	4	4	4	4	4	4	4	4	4	4	4	4	4	4	4	4	4	4	4	4	4	4
CAMP0640	Periplasmic nitrate reductase small subunit (cytochrome C-type protein) (K02568)	30	30	30	30	30	30	30	30	30	30	30	30	30	30	30	30	30	30	30	30	30	30
CAMP0641	Putative periplasmic protein	5	5	5	5	5	5	5	5	5	5	5	5	5	5	5	5	5	5	5	5	5	5
CAMP0642	NapD protein homolog (K02570)	5	5	5	5	5	5	5	5	5	5	5	5	5	5	5	5	5	5	5	5	5	5
CAMP0643	Conserved hypothetical protein Cj0787	5	5	5	5	5	5	5	5	5	5	5	5	5	5	5	5	5	5	5	5	5	5
CAMP0644	Hypothetical protein Cj0788	4	4	4	4	4	4	4	4	4	4	4	4	4	4	4	4	4	4	4	4	4	4
CAMP0645	Putative multifunctional Cca protein (K00974)	2	2	2	2	2	2	2	2	2	2	2	2	2	2	2	2	2	2	2	2	2	2
CAMP0646	Formyltetrahydrofolate deformylase (K01433)	5	5	5	5	5	5	5	5	5	5	5	5	5	5	5	5	5	5	5	5	5	5
CAMP0647	Putative aminotransferase	4	4	4	4	4	4	4	4	4	4	4	4	4	4	4	4	4	4	4	4	4	4
CAMP0648	Conserved hypothetical protein Cj0792 (K06921)	2	2	2	2	2	2	2	2	2	2	2	2	2	2	2	2	2	2	2	2	2	2
CAMP0649	Signal transduction histidine kinase (K02482)	4	4	4	4	4	4	4	4	4	4	4	4	4	4	4	4	4	4	4	4	4	4
CAMP0650	UDP-N-acetylmuramoyl-tripeptide D-alanyl-D-alanine ligase (K01929)	5	5	5	5	5	5	5	5	5	5	5	5	5	5	5	5	5	5	5	5	5	5
CAMP0651	Putative hydrolase	2	2	2	2	2	2	2	2	2	2	2	2	2	2	2	2	2	2	2	2	2	2
CAMP0652	Hypothetical protein Cj0797c	1	1	1	1	1	1	1	1	1	1	1	1	1	1	1	1	1	1	1	1	1	1
CAMP0653	D-alanine--D-alanine ligase (K01921)	5	5	5	5	5	5	5	5	5	5	5	5	5	5	5	5	5	5	5	5	5	5
CAMP0654	Putative Holliday junction ATP-dependent DNA helicase (K03550)	4	4	4	4	4	4	4	4	4	4	4	4	4	4	4	4	4	4	4	4	4	4
CAMP0655	Putative ATPase	2	2	2	2	2	2	2	2	2	2	2	2	2	2	2	2	2	2	2	2	2	2
CAMP0656	Putative integral membrane protein (MviN homolog) (K03980)	81	81	81	81	81	81	81	81	81	81	81	81	81	81	81	81	81	81	81	81	81	81
CAMP0657	Cysteinyl-tRNA synthetase (K01883)	5	5	5	5	5	5	5	5	5	5	5	5	5	5	5	5	5	5	5	5	5	5
CAMP0658	Lipid export ABC transport protein (K11085)	2	2	2	2	2	2	2	2	2	2	2	2	2	2	2	2	2	2	2	2	2	2
CAMP0659	Dihydroorotate dehydrogenase (K00254)	5	5	5	5	5	5	5	5	5	5	5	5	5	5	5	5	5	5	5	5	5	5
CAMP0660	Putative zinc protease	5	5	5	5	5	5	5	5	5	5	5	5	5	5	5	5	5	5	5	5	5	5
CAMP0661	Dihydrodipicolinate synthase (K01714)	5	5	5	5	5	5	5	5	5	5	5	5	5	5	5	5	5	5	5	5	5	5
CAMP0662	Putative oxidoreductase (K00076)	5	5	5	5	5	5	5	5	5	5	5	5	5	5	5	5	5	5	5	5	5	5
CAMP0663	Small hydrophobic protein	5	5	5	5	5	5	5	5	5	5	5	5	5	5	5	5	5	5	5	5	5	5
CAMP0664	Putative hydrolase	2	2	2	2	2	2	2	2	2	2	2	2	2	2	2	2	2	2	2	2	2	2
CAMP0665	NH(3)-dependent NAD(+) synthetase (K01916)	5	5	5	5	5	5	5	5	5	5	5	5	5	5	5	5	5	5	5	5	5	5
CAMP0666	Tetraacyldisaccharide 4'-kinase (K00912)	5	5	5	5	5	5	5	5	5	5	5	5	5	5	5	5	5	5	5	5	5	5
CAMP0667	Threonine synthase (K01733)	21	21	21	21	21	21	21	21	21	21	21	21	21	21	21	21	21	21	21	21	21	21
CAMP0668	3-deoxy-manno-octulosonate cytidylyltransferase (K00979)	25	25	25	25	25	25	25	25	25	25	25	25	25	25	25	25	25	25	25	25	25	25
CAMP0669	Putative glutamine binding periplasmic protein (K02030)	22	22	22	22	22	22	22	22	22	22	22	22	22	22	22	22	22	22	22	22	22	22
CAMP0670	Flagellar biosynthesis protein (K02419)	19	19	19	19	19	19	19	19	19	19	19	19	19	19	19	19	19	19	19	19	19	19
CAMP0671	UDP-N-acetylglucosamine pyrophosphorylase (K04042)	5	5	5	5	5	5	5	5	5	5	5	5	5	5	5	5	5	5	5	5	5	5
CAMP0672	Phosphopantothenoylcysteine decarboxylase (K13038)	5	5	5	5	5	5	5	5	5	5	5	5	5	5	5	5	5	5	5	5	5	5
CAMP0673	Hypothetical protein Cj0823	5	5	5	5	5	5	5	5	5	5	5	5	5	5	5	5	5	5	5	5	5	5
CAMP0674	Undecaprenyl diphosphate synthase (K00806)	5	5	5	5	5	5	5	5	5	5	5	5	5	5	5	5	5	5	5	5	5	5
CAMP0675	Putative integral membrane protein (K07091)	5	5	5	5	5	5	5	5	5	5	5	5	5	5	5	5	5	5	5	5	5	5
CAMP0676	tRNA pseudouridine synthase (K06173)	4	4	4	4	4	4	4	4	4	4	4	4	4	4	4	4	4	4	4	4	4	4
CAMP0677	Threonine dehydratase biosynthetic (K01754)	5	5	5	5	5	5	5	5	5	5	5	5	5	5	5	5	5	5	5	5	5	5
CAMP0678	tRNA (uracil-5-)-methyltransferase (K00557)	3	3	3	3	3	3	3	3	3	3	3	3	3	3	3	3	3	3	3	3	3	3
CAMP0679	Putative Na+/H+ antiporter family protein	5	5	5	5	5	5	5	5	5	5	5	5	5	5	5	5	5	5	5	5	5	5
CAMP0680	Putative oxidoreductase	5	5	5	5	5	5	5	5	5	5	5	5	5	5	5	5	5	5	5	5	5	5
CAMP0681*	Ankyrin repeat-containing putative periplasmic protein (K06867)	5	5	553	5	5	new#1	new#1	new#1	new#1	new#1	5	new#1	new#1	new#1	new#1	new#1	new#1	new#1	new#1	new#1	new#1	new#1
CAMP0682	Aconitate hydratase (K01682)	5	5	5	5	5	5	5	5	5	5	5	5	5	5	5	5	5	5	5	5	5	5
CAMP0683	Methylated-DNA--protein-cysteine methyltransferase (K00567)	2	2	2	2	2	2	2	2	2	2	2	2	2	2	2	2	2	2	2	2	2	2
CAMP0684	Conserved hypothetical protein Cj0837c (K01772)	5	5	5	5	5	5	5	5	5	5	5	5	5	5	I	5	5	5	5	5	5	5
CAMP0685	Methionyl-tRNA synthetase (K01874)	5	5	5	5	5	5	5	5	5	5	5	5	5	5	5	5	5	5	5	5	5	5
CAMP0686	Hypothetical protein Cj0839c	4	4	4	4	4	4	4	4	4	4	4	4	4	4	4	4	4	4	4	4	4	4
CAMP0687	Fructose-1,6-bisphosphatase (K03841)	69	69	69	69	69	69	69	69	69	69	69	69	69	69	69	69	69	69	69	69	69	69
CAMP0688	Putative molybdopterin-guanine dinucleotide biosynthesis protein (K03753)	5	5	5	5	5	5	5	5	5	5	5	5	5	5	5	5	5	5	5	5	5	5
CAMP0689	Putative lipoprotein	60	60	60	60	60	60	60	60	60	60	60	60	60	60	60	60	60	60	60	60	60	60
CAMP0690	Putative secreted transglycosylase (K08309)	3	3	3	3	3	3	3	3	3	3	3	3	3	3	3	3	3	3	3	3	3	3
CAMP0691	Putative integral membrane protein (K02221)	5	5	5	5	5	5	5	5	5	5	5	5	5	5	5	5	5	5	5	5	5	5
CAMP0692	Glutamyl-tRNA synthetase (K01885)	5	5	5	5	5	5	5	5	5	5	5	5	5	5	5	5	5	5	5	5	5	5
CAMP0693	Putative metallophosphoesterase (K07098)	4	4	4	4	4	4	4	4	4	4	4	4	4	4	4	4	4	4	4	4	4	4
CAMP0694	Phosphatidylserine decarboxylase proenzyme (K01613)	5	5	5	5	5	5	5	5	5	5	5	5	5	5	5	5	5	5	5	5	5	5
CAMP0695	Conserved hypothetical protein Cj0848c (K04061)	5	5	5	5	5	5	5	5	5	5	5	5	5	5	5	5	5	5	5	5	5	5
CAMP0696	Putative MFS (Major Facilitator Superfamily) transport protein	17	17	17	17	17	17	17	17	17	17	17	17	17	17	17	17	17	17	17	17	17	17
CAMP0697	Putative integral membrane protein	5	5	5	5	5	5	5	5	5	5	5	5	5	5	5	5	5	5	5	5	5	5
CAMP0698	Glutamate-1-semialdehyde 2,1-aminomutase (K01845)	5	5	5	5	5	5	5	5	5	5	5	5	5	5	5	5	5	5	5	5	5	5
CAMP0699	Putative periplasmic protein	5	5	5	5	5	5	5	5	5	5	5	5	5	5	5	5	5	5	5	5	5	5
CAMP0700	Methylenetetrahydrofolate dehydrogenase/methenyltetrahydrofolate cyclohydrolase (K01491)	5	5	5	373	5	5	5	5	5	5	5	5	5	5	5	5	5	5	5	5	5	5
CAMP0701	Signal peptidase I (K03100)	25	25	25	25	25	25	25	25	25	25	25	25	25	25	25	25	25	25	25	25	25	25
CAMP0702	Putative molybdopterin biosynthesis protein (K03750)	19	19	19	19	19	19	19	19	19	19	19	19	19	19	19	19	19	19	19	19	19	19
CAMP0703	UDP-N-acetylglucosamine 1-carboxyvinyltransferase (K00790)	5	5	5	5	5	5	5	5	5	5	5	5	5	5	5	5	5	5	5	5	5	5
CAMP0704	Para-aminobenzoate synthase glutamine amidotransferase component II (K01664)	2	2	2	2	2	2	2	2	2	2	2	2	2	2	2	2	2	2	2	2	2	2
CAMP0705	Para-aminobenzoate synthase component I (K03342)	2	2	2	2	2	2	2	2	2	2	2	2	2	2	2	2	2	2	2	2	2	2
CAMP0706	DNA recombinase (K04763)	5	5	5	5	5	5	5	5	5	5	5	5	5	5	5	5	5	5	5	5	5	5
CAMP0707	Putative disulphide oxidoreductase (K03611)	2	2	2	2	2	2	2	2	2	2	2	2	2	2	2	2	2	2	2	2	2	2
CAMP0708	Putative protein disulphide isomerase (K03673)	5	5	5	5	5	5	5	5	5	5	5	5	5	5	5	5	5	5	5	5	5	5
CAMP0709	Very hypothetical protein Cj0877c	new#1	new#1	new#1	new#1	new#1	new#1	new#1	new#1	new#1	new#1	new#1	new#1	new#1	new#1	new#1	new#1	new#1	new#1	new#1	new#1	new#1	new#1
CAMP0710	Hypothetical protein Cj0878	22	22	22	22	22	22	22	22	22	22	22	22	22	22	22	22	22	22	22	22	22	22
CAMP0711	Putative periplasmic protein	5	5	5	5	5	5	5	5	5	5	5	5	5	5	5	5	5	5	5	5	5	5
CAMP0712	Hypothetical protein Cj0880c	5	5	5	5	5	5	5	5	5	5	5	5	5	5	5	5	5	5	5	5	5	5
CAMP0713	Hypothetical protein Cj0881c (K07097)	4	4	4	4	4	4	4	4	4	4	4	4	4	4	4	4	4	4	4	4	4	4
CAMP0714	Flagellar biosynthesis protein (K02400)	3	3	3	3	655	3	3	3	3	3	656	3	3	3	3	3	3	3	3	3	3	3
CAMP0715	Putative transcriptional regulator	5	5	5	5	5	5	5	5	5	5	5	5	5	5	5	5	5	5	5	5	5	5
CAMP0716	Putative cell division protein (K03466)	2	2	2	2	2	2	2	2	2	2	2	2	2	2	2	2	2	2	2	2	2	2
CAMP0717	Putative flagellin (K02397)	103	103	103	103	103	103	103	103	103	103	103	103	103	103	103	103	103	103	103	103	103	103
CAMP0718	ABC transport system ATP-binding protein (K15738)	4	4	4	4	4	4	4	4	4	4	4	4	4	4	4	4	4	4	4	4	4	4
CAMP0719	Putative sensory trasnduction histidine kinase	5	5	5	5	5	5	5	5	5	5	5	5	5	5	5	5	5	5	5	5	5	new#1
CAMP0720	Putative sensory transduction transcriptional regulator	5	5	5	5	5	5	5	5	5	5	5	5	5	5	5	5	5	5	5	5	5	5
CAMP0721	D-3-phosphoglycerate dehydrogenase (K00058)	5	5	5	5	5	5	5	5	5	5	5	5	5	5	5	5	5	5	5	5	5	5
CAMP0722	Putative periplasmic protein	18	18	18	18	18	18	18	18	18	18	18	18	18	18	18	18	18	18	18	18	18	18
CAMP0723	4-hydroxy-3-methylbut-2-enyl diphosphate reductase (K03527)	5	5	5	5	5	5	5	5	5	5	5	5	5	5	5	5	5	5	5	5	5	5
CAMP0724	3-phosphoshikimate 1-carboxyvinyltransferase (K00800)	5	5	5	5	5	5	5	5	5	5	5	5	5	5	5	5	5	5	5	5	5	5
CAMP0725	Phenylalanyl-tRNA synthetase beta chain (K01890)	24	24	24	24	24	24	24	24	24	24	24	24	24	24	24	24	24	24	24	24	24	24
CAMP0726	Phenylalanyl-tRNA synthetase alpha chain (K01889)	5	5	5	5	5	5	5	5	5	5	5	5	5	5	5	5	5	5	5	5	5	5
CAMP0727	Putative histidine triad (HIT) family protein (K02503)	5	5	5	5	5	5	5	5	5	5	5	5	5	5	5	5	5	5	5	5	5	5
CAMP0728	4-methyl-5(beta-hydroxyethyl)-thiazole monophosphate synthesis protein (K03152)	5	5	5	5	5	5	5	5	5	5	5	5	5	5	5	5	5	5	5	5	5	5
CAMP0729	Putative amino acid ABC tansporter permease protein (K02029)	5	5	5	5	5	5	5	5	5	5	5	5	5	5	5	5	5	5	5	5	5	5
CAMP0730	Putative glutamine transport ATP-binding protein (K02028)	5	5	5	5	5	5	5	5	5	5	5	5	5	5	5	5	5	5	5	5	5	5
CAMP0731	Putative amino-acid transport protein (K03310)	5	5	5	5	5	5	5	5	5	5	5	5	5	5	5	5	5	5	5	5	5	5
CAMP0732	Putative RNA methylase (K03216)	5	5	5	5	5	5	5	5	5	5	5	5	5	5	5	5	5	5	5	5	5	5
CAMP0733	Alanine racemase (K01775)	2	2	2	2	2	2	2	2	2	2	2	2	2	2	2	2	2	2	2	2	2	2
CAMP0734	Putative periplasmic protein	5	5	5	5	5	5	5	5	5	5	5	5	5	5	5	5	5	5	5	5	5	5
CAMP0735	Putative periplasmic protein	2	2	2	2	2	2	2	2	2	2	2	2	2	2	2	2	2	2	2	2	2	2
CAMP0736	Putative periplasmic protein (K09796)	2	2	2	2	2	2	2	2	2	2	2	2	2	2	2	2	2	2	2	2	2	2
CAMP0737	Putative periplasmic protein	2	2	2	2	2	2	2	2	2	2	2	2	2	2	2	2	2	2	2	2	2	2
CAMP0738	Putative periplasmic protein (K07152)	5	5	5	5	5	5	5	5	5	5	5	5	5	5	5	5	5	5	5	5	5	5
CAMP0739	Cysteine synthase (K01738)	5	5	5	5	5	5	5	5	5	5	5	5	5	5	5	5	5	5	5	5	5	5
CAMP0740	DNA-binding protein HU homolog (K03530)	3	3	3	3	3	3	3	3	3	3	3	3	3	3	3	3	3	3	3	3	3	3
CAMP0741*	CiaB protein	80	80	80	80	80	80	80	80	80	80	80	80	80	new#1	new#1	new#1	new#1	new#1	new#1	new#1	new#1	new#1
CAMP0742	Putative hydrolase (K10806)	16	16	16	16	16	16	16	16	16	16	16	16	16	16	16	16	16	16	16	16	16	16
CAMP0743	Conserved hypothetical protein Cj0916c	30	30	30	30	30	30	30	30	30	30	30	30	30	30	30	30	30	30	30	30	30	30
CAMP0744*	Putative integral membrane protein (CstA homolog) (K06200)	102	102	102	102	102	102	I	102	102	102	102	102	102	507	507	507	507	507	507	507	507	507
CAMP0745	Ribose-phosphate pyrophosphokinase (K00948)	59	59	59	59	59	59	59	59	59	59	59	59	59	59	59	59	59	59	59	59	59	59
CAMP0746	Putative ABC-type amino-acid transporter permease protein (K10040)	23	23	23	23	23	23	23	23	23	23	23	23	280	23	23	23	23	23	23	23	23	23
CAMP0747	Putative ABC-type amino-acid transporter permease protein (K10040)	21	21	21	21	21	21	21	21	21	21	21	21	302	21	21	21	21	21	21	21	21	21
CAMP0748	Aspartate/glutamate-binding ABC transporter protein (K10039)	1	1	1	1	1	1	1	1	1	1	1	1	1	1	1	1	1	1	1	1	1	1
CAMP0749	ABC-type amino-acid transporter ATP-binding protein (K10041)	1	1	1	1	1	1	1	1	1	1	1	1	1	1	1	1	1	1	1	1	1	1
CAMP0750*	Putative MCP protein methyltransferase (K00575)	1	1	1	1	1	205	205	205	205	1	1	205	205	205	205	205	205	205	205	205	205	205
CAMP0751*	Putative MCP protein-glutamate methylesterase (K03412)	5	5	5	5	5	5	5	5	5	5	5	271	5	170	170	170	170	170	170	170	170	170
CAMP0752	Ribose 5-phosphate isomerase (K01808)	2	2	2	2	2	2	2	2	2	2	2	2	2	2	2	2	2	2	2	2	2	2
CAMP0753	Putative membrane protein	5	5	5	5	5	5	5	5	5	5	5	5	5	5	5	5	5	5	5	5	5	5
CAMP0754	Adenine phosphoribosyltransferase (K00759)	2	2	2	2	2	2	2	2	2	2	2	2	2	2	2	2	2	2	2	2	2	2
CAMP0755	Putative integral membrane protein (dedA family)	5	5	5	5	5	5	5	5	5	5	5	5	5	5	5	5	5	5	5	5	5	5
CAMP0756	Aminopeptidase (K01255)	5	5	5	5	5	5	5	5	5	5	5	5	5	5	5	5	5	5	5	5	5	5
CAMP0757	Putative GTP-binding protein (K06942)	21	21	21	21	21	21	21	21	21	21	21	21	21	21	21	21	21	21	21	21	21	21
CAMP0758	Argininosuccinate lyase (K01755)	24	24	24	24	24	24	24	24	24	24	24	24	24	24	24	24	24	24	24	24	24	24
CAMP0759	Phosphoenolpyruvate carboxykinase (ATP) (K01610)	30	30	30	30	30	30	30	30	30	30	30	30	30	30	30	30	30	30	30	30	30	30
CAMP0760	Putative pyruvate carboxylase B subunit (K01960)	47	47	47	47	47	47	47	47	47	47	47	47	47	47	47	47	47	47	47	47	47	47
CAMP0761*	Putative sodium:amino-acid symporter family protein	11	11	11	11	11	11	11	11	11	11	11	11	11	11	new#1	new#1	new#1	new#1	new#1	new#1	new#1	new#1
CAMP0762	Putative sodium:amino-acid symporter family protein (K03308)	5	5	5	5	5	5	5	5	5	5	5	5	5	5	5	5	5	5	5	5	5	5
CAMP0763	ATP synthase F0 sector C subunit (K02110)	5	5	5	5	5	5	5	5	5	5	5	5	5	5	5	5	5	5	5	5	5	5
CAMP0764	Putative integral membrane protein (K07088)	15	15	15	15	15	15	15	15	15	15	15	15	15	15	15	15	15	15	15	15	15	15
CAMP0765	Putative 2-acylglycerophosphoethanolamine acyltransferase / acyl-acyl carrier protein synthetase (K05939)	13	13	13	13	13	13	13	13	13	13	13	13	13	13	13	13	13	13	13	13	13	13
CAMP0766	Hypothetical protein Cj0939c	2	2	2	2	2	2	2	2	2	2	2	2	2	2	2	2	2	2	2	2	2	2
CAMP0767	Putative glutamine transport system permease (K02029)	2	2	2	2	2	2	2	2	2	2	2	2	2	2	2	2	2	2	2	2	2	2
CAMP0768	Putative permease (K02004)	5	5	5	5	5	5	5	5	5	5	5	5	5	5	5	5	5	5	5	5	5	5
CAMP0769	Preprotein translocase SecA subunit (K03070)	32	32	32	32	32	32	32	32	32	32	32	32	32	32	32	32	32	32	32	32	32	32
CAMP0770	Putative outer-membrane lipoprotein carrier protein precursor (K03634)	4	4	4	4	4	4	4	4	4	4	4	4	4	4	4	4	4	4	4	4	4	4
CAMP0771	Putative periplasmic protein	2	2	2	2	2	2	2	2	2	2	2	2	2	2	2	2	2	2	2	2	2	2
CAMP0772	Putative helicase	5	5	5	5	5	5	5	5	5	5	5	5	5	5	5	5	5	5	5	5	5	5
CAMP0773	Putative lipoprotein	5	5	5	5	5	5	5	5	5	5	5	5	5	5	5	5	5	5	5	5	5	5
CAMP0774	Putative carbon-nitrogen hydrolase (K12251)	19	19	19	19	19	19	19	19	19	19	19	19	19	19	19	19	19	19	19	19	19	19
CAMP0775	Putative cation efflux family protein	23	23	23	23	23	23	23	23	23	23	23	23	23	23	23	23	23	23	23	23	23	23
CAMP0776	Putative peptidyl-arginine deiminase family protein	21	21	21	21	21	21	21	21	21	21	21	21	21	21	21	21	21	21	21	21	21	21
CAMP0777	Putative lipoprotein	20	20	20	20	20	20	20	20	20	20	20	20	20	20	20	20	20	20	20	20	20	20
CAMP0778	Putative MCP-domain signal transduction protein	9	9	9	9	9	9	9	9	9	9	9	9	9	9	9	9	9	9	9	9	9	9
CAMP0779	Putative HAMP containing membrane protein	22	22	22	22	22	22	22	22	22	22	22	22	22	22	22	22	22	22	22	22	22	22
CAMP0780	Phosphoribosylaminoimidazolecarboxamide formyltransferase / IMP cyclohydrolase (K00602)	21	21	21	21	21	21	21	21	21	21	21	21	21	21	21	21	21	21	21	21	21	21
CAMP0781	Putative DnaJ-like protein (K05801)	5	5	5	5	5	5	5	5	5	5	5	5	5	5	5	5	5	5	5	5	5	5
CAMP0782	Phosphoribosylformylglycinamidine synthase (K01952)	4	4	4	4	4	4	4	4	4	4	4	4	4	4	4	4	4	4	4	4	4	4
CAMP0783	Putative tRNA modification GTPase (K03650)	5	5	5	5	5	5	5	5	5	5	5	5	5	5	5	5	5	5	5	5	5	5
CAMP0784	Hypothetical protein Cj0957c (K06346)	2	2	2	2	2	2	2	2	2	2	2	2	2	2	2	2	2	2	2	2	2	2
CAMP0785	Putative membrane protein (K03217)	336	336	336	336	336	336	336	336	336	336	336	336	336	336	336	336	336	336	336	336	336	336
CAMP0786	Conserved hypothetical protein Cj0959c	5	5	5	5	5	5	5	5	5	5	5	5	5	5	5	5	5	5	5	5	5	5
CAMP0787	Ribonuclease P protein component (K03536)	5	5	5	5	5	5	5	5	5	5	5	5	5	5	5	5	5	5	5	5	5	5
CAMP0788	Putative acetyltransferase	5	5	5	5	5	5	5	5	5	5	5	5	5	5	5	5	5	5	5	5	5	5
CAMP0789	Hypothetical protein Cj0963 (K02334)	5	5	5	5	5	5	5	5	5	5	5	5	5	5	5	5	5	5	5	5	5	5
CAMP0790	Putative periplasmic protein	2	2	2	2	2	2	2	2	2	2	2	2	2	2	2	2	2	2	2	2	2	2
CAMP0791	Putative acyl-CoA thioester hydrolase (K07107)	5	5	5	5	5	5	5	5	5	5	5	5	5	5	5	5	5	5	5	5	5	5
CAMP0792	Putative methyltransferase (K15257)	5	5	5	5	5	5	5	5	5	5	5	5	5	5	5	5	5	5	5	5	5	5
CAMP0793	Hypothetical protein Cj0977	5	5	5	5	5	5	5	5	5	5	5	5	5	5	5	5	5	5	5	5	5	5
CAMP0794	Putative lipoprotein	5	5	5	5	5	5	5	5	5	5	5	5	5	5	5	5	5	5	5	5	5	5
CAMP0795	Putative secreted nuclease (K01174)	53	53	53	53	53	53	53	53	53	53	53	53	53	53	53	53	53	53	53	53	53	53
CAMP0796	Putative peptidase (K01270)	2	2	2	2	2	2	2	2	2	2	2	2	2	2	2	2	2	2	2	2	2	2
CAMP0797	Putative MFS (Major Facilitator Superfamily) transport protein	4	4	4	4	4	4	4	4	4	4	4	4	4	4	4	4	4	4	4	4	4	4
CAMP0798	Putative amino-acid transporter periplasmic solute-binding protein (K02030)	5	5	5	5	5	5	5	5	5	5	5	5	5	5	5	5	5	5	5	5	5	5
CAMP0799	Conserved hypothetical protein Cj0984 (K09861)	5	5	5	5	5	5	5	5	5	5	5	5	5	5	5	5	5	5	5	5	5	5
CAMP0800	Putative membrane protein	1	1	1	1	1	1	1	1	1	1	1	1	1	1	1	1	1	1	1	1	1	1
CAMP0801	Putative oxidoreductase ferredoxin-type electron transport protein	5	5	5	5	5	5	5	5	5	5	5	5	5	5	5	5	5	5	5	5	5	5
CAMP0802	Oxygen-independent coproporphyrinogen III oxidase (K02495)	5	5	5	5	5	5	5	5	5	5	5	5	5	5	5	5	5	5	5	5	5	5
CAMP0803	Hypothetical protein Cj0993c	5	5	5	5	5	5	5	5	5	5	5	5	5	5	5	5	5	5	5	5	5	5
CAMP0804	Ornithine carbamoyltransferase (K00611)	3	3	3	3	3	3	3	3	3	3	3	3	3	3	3	3	3	3	3	3	3	3
CAMP0805	Delta-aminolevulinic acid dehydratase (K01698)	26	26	26	26	26	26	26	26	26	26	26	26	26	26	26	26	26	26	26	26	26	26
CAMP0806	GTP cyclohydrolase II (K01497)	5	5	5	5	5	5	5	5	5	5	5	5	5	5	5	5	5	5	5	5	5	5
CAMP0807	Putative methyltransferase (GidB homolog) (K03501)	2	2	2	2	2	2	2	2	2	2	2	2	2	2	2	2	2	2	2	2	2	2
CAMP0808	Putative periplasmic protein	22	22	22	22	22	22	22	22	22	22	22	22	22	22	22	22	22	22	22	22	22	22
CAMP0809	Putative integral membrane protein	19	19	19	19	19	19	19	19	19	19	19	19	19	19	19	19	19	19	19	19	19	19
CAMP0810	Putative transcriptional regulator (LysR family)	13	13	13	13	13	13	13	13	13	13	13	13	13	13	13	13	13	13	13	13	13	13
CAMP0811	RNA polymerase sigma factor (sigma-70) (K03086)	21	21	21	21	21	21	21	21	21	21	21	21	21	21	21	21	21	21	21	21	21	490
CAMP0812	Putative phosphoglycerate/bisphosphoglycerate mutase (K08296)	2	2	2	2	2	2	2	2	2	2	2	2	2	2	2	2	2	2	2	2	2	2
CAMP0813	Putative integral membrane protein	15	15	15	15	15	15	15	15	15	15	15	15	15	15	15	15	15	15	15	15	15	15
CAMP0814	Putative periplasmic protein	11	11	11	11	11	11	11	11	11	11	11	11	11	11	I	11	11	11	11	11	11	11
CAMP0815	Putative membrane bound ATPase	25	25	25	25	25	25	25	25	25	25	25	25	25	25	25	25	25	25	25	25	25	25
CAMP0816	Putative MiaB-like tRNA modifying enzyme (K03423)	17	17	17	17	17	17	17	17	17	17	17	17	17	17	17	17	17	17	17	17	17	17
CAMP0817	Putative mechanosensitive ion channel family protein	20	20	20	20	20	20	20	20	20	20	20	20	20	20	20	20	20	20	20	20	20	20
CAMP0818	3-dehydroquinate synthase (K01735)	26	26	26	26	26	26	26	26	26	26	26	26	26	26	26	26	26	26	26	26	26	26
CAMP0819	Conserved hypothetical proetin Cj1009c (K09944)	17	17	17	17	17	17	17	17	17	17	17	17	17	17	17	17	17	17	17	17	17	17
CAMP0820	Queuine tRNA-ribosyltransferase (K00773)	80	80	80	80	80	80	80	80	80	80	80	80	80	80	80	80	80	80	80	80	80	80
CAMP0821	Putative CorA-like Mg2+ transporter protein	8	8	8	8	8	8	8	8	8	8	8	8	new#1	8	8	8	8	8	8	8	8	8
CAMP0822	Putative membrane protein	5	5	5	5	5	5	5	5	5	5	5	5	5	5	5	5	5	5	5	5	5	5
CAMP0823	Putative cytochrome C biogenesis protein	77	77	77	77	77	77	77	77	77	77	77	77	77	77	77	77	77	77	77	77	77	77
CAMP0824	Branched-chain amino-acid ABC transport system ATP-binding protein (K01996)	53	53	53	53	53	53	53	53	53	53	53	53	53	53	53	53	53	53	53	53	53	53
CAMP0825	Branched-chain amino-acid ABC transport system ATP-binding protein (K01995)	78	78	78	78	78	78	78	78	78	78	78	78	78	78	78	78	78	78	78	78	78	78
CAMP0826	Branched-chain amino-acid ABC transport system permease protein (K01998)	210	210	210	210	210	210	210	210	210	210	210	210	210	210	210	210	210	210	210	210	210	210
CAMP0827	Branched-chain amino-acid ABC transport system permease protein (K01997)	2	2	2	2	2	2	2	2	2	2	2	2	2	2	2	2	2	2	2	2	2	2
CAMP0828	Putative cytochrome C	5	5	5	5	5	5	5	5	5	5	5	5	5	5	5	5	5	5	5	5	5	5
CAMP0829	Putative integral membrane protein	5	5	5	5	5	5	5	5	5	5	5	5	5	5	5	5	5	5	5	5	5	5
CAMP0830	Aspartate-semialdehyde dehydrogenase (K00133)	5	5	5	5	5	5	5	5	5	5	5	5	5	5	5	5	5	5	5	5	5	5
CAMP0831	Sigma-54 associated transcriptional activator (K02481)	5	5	5	5	5	5	5	5	5	5	5	5	5	5	5	5	5	5	5	5	5	5
CAMP0832	Hypothetical protein Cj1025c	4	4	4	4	4	4	4	4	4	4	4	4	4	4	4	4	4	4	4	4	4	4
CAMP0833	Putative lipoprotein (K09860)	5	5	5	5	5	5	5	5	5	5	5	5	5	5	5	5	5	5	5	5	5	5
CAMP0834	DNA gyrase subunit A (K02469)	563	563	563	563	563	563	563	563	563	563	563	563	563	563	563	563	563	563	563	563	563	563
CAMP0835	Putative purine/pyrimidine phosphoribosyltransferase (K02242)	5	5	5	5	5	5	5	5	5	5	5	5	5	5	5	5	5	5	5	5	5	5
CAMP0836	Putative liproprotein	5	5	5	5	5	5	5	5	5	5	5	5	5	5	5	5	5	5	5	5	5	5
CAMP0837	GTP-binding protein (K03596)	5	5	5	5	5	5	5	5	5	5	5	5	5	5	5	5	5	5	5	5	5	5
CAMP0838	Outer membrane component of efflux system (multidrug efflux system CmeDEF)	5	5	5	5	5	5	5	5	5	5	5	5	5	5	5	5	5	5	5	5	5	5
CAMP0839	Membrane fusion component of efflux system (mutlidrug efflux system CmeDEF)	5	5	5	5	5	5	5	5	5	5	5	5	5	5	5	5	5	5	5	5	5	5
CAMP0840	Integral membrane component of efflux system (multidrug efflux system CmeDEF) (K03296)	5	5	5	5	5	5	5	5	5	5	5	5	5	5	5	5	5	5	5	5	5	5
CAMP0841	Putative DnaJ-like protein (K03686)	5	5	5	5	5	5	5	5	5	5	5	5	5	5	5	5	5	5	5	5	5	5
CAMP0842	Putative arginyl-tRNA-protein transferase (K00685)	4	4	4	4	4	4	4	4	4	4	4	4	4	4	4	4	4	4	4	4	4	4
CAMP0843	Pyruvate carboxylase A subunit (K01959)	5	5	5	5	5	5	5	5	5	5	5	5	5	5	5	5	5	5	5	5	5	5
CAMP0844	Putative cell division/peptidoglycan biosynthesis protein (K03588)	5	5	5	5	5	5	5	5	5	5	5	5	5	5	5	5	5	5	5	5	5	5
CAMP0845	Putative undecaprenyldiphospho-muramoylpentapeptide b-N-acetylglucosaminyltransferase (K02563)	5	5	5	5	5	5	5	5	5	5	5	5	5	5	5	5	5	5	5	5	5	5
CAMP0846	Putative MFS (Major Facilitator Superfamily) transport protein (K03449)	152	152	152	152	152	152	152	152	152	152	152	152	152	152	152	152	152	152	152	152	152	152
CAMP0847	Putative periplasmic ATP/GTP-binding protein	245	245	245	245	245	245	245	245	245	245	245	245	245	245	245	245	245	245	245	245	245	245
CAMP0848	Putative transcriptional regulatory protein	5	5	5	5	5	5	5	5	5	5	5	5	5	5	5	5	5	5	5	5	5	5
CAMP0849	Putative thiamine-phosphate pyrophosphorylase (K00788)	5	5	5	5	5	5	5	5	5	5	5	5	5	5	5	5	5	5	5	5	5	5
CAMP0850	Thiazole biosynthesis protein ThiH (K03150)	104	104	104	104	104	104	104	104	104	104	104	104	104	104	104	104	104	104	104	104	104	104
CAMP0851	Thiazole biosynthesis protein ThiG (K03149)	5	5	5	5	5	5	5	5	5	5	5	5	5	5	5	5	5	5	5	5	5	5
CAMP0852	Putative molybdopterin biosynthesis protein (K03148)	5	5	5	5	5	5	5	5	5	5	5	5	5	5	5	5	5	5	5	5	5	5
CAMP0853	Putative thiamine biosynthesis protein (K03154)	5	5	5	5	5	5	5	5	5	5	5	5	5	5	5	5	5	5	5	5	5	5
CAMP0854	Succinyl-diaminopimelate desuccinylase (K01439)	447	447	447	447	447	447	447	447	447	447	447	447	447	447	447	447	447	447	447	447	447	447
CAMP0855	Putative LysE family transporter protein (K06895)	24	24	24	24	24	24	24	24	24	24	24	24	24	24	24	24	24	24	24	24	24	24
CAMP0856	NAD-dependent deacetylase (K12410)	433	433	433	433	433	433	433	433	433	433	433	433	433	433	433	433	433	433	433	433	433	433
CAMP0857	Putative mismatch repair protein (K07456)	718	718	718	718	718	718	718	718	718	718	718	718	718	718	718	718	718	718	718	718	718	718
CAMP0858	Putative integral membrane protein	25	25	25	25	25	25	25	25	25	25	25	25	25	25	25	25	25	25	25	25	25	25
CAMP0859	UDP-N-acetylmuramate--alanine ligase (K01924)	26	26	26	26	26	26	26	26	26	26	26	26	26	26	26	26	26	26	26	26	26	26
CAMP0860	Putative carbon-nitrogen hydrolase family protein (K01501)	5	5	5	5	5	5	5	5	5	5	5	5	5	5	5	5	5	5	5	5	5	5
CAMP0861	Putative coiled-coil protein (K03602)	5	5	5	5	5	5	5	5	5	5	5	5	5	5	5	5	5	5	5	5	5	5
CAMP0862	Inosine-5'-monophosphate dehydrogenase (K00088)	33	33	33	33	33	33	33	33	33	33	33	33	33	33	33	33	33	33	33	33	33	33
CAMP0863	Glu-tRNAGln amidotransferase subunit A (K02433)	95	95	95	95	95	95	95	95	95	95	95	95	95	95	95	95	95	95	95	95	95	95
CAMP0864	Isoleucyl-tRNA synthetase (K01870)	5	5	5	5	5	5	5	5	5	5	5	5	5	5	5	5	5	954	5	5	5	5
CAMP0865	Putative CinA-like protein (K03743)	5	5	5	5	5	5	5	5	5	5	5	5	5	5	5	5	5	5	5	5	5	5
CAMP0866	Putative acetyltransferase	1	1	1	1	1	1	1	1	1	1	1	1	1	1	1	1	1	1	1	1	1	1
CAMP0867	Nitroreductase	78	78	78	78	78	78	78	78	78	78	78	78	78	78	78	78	78	78	78	78	78	78
CAMP0868	CDP-diacylglycerol--glycerol-3-phosphate 3-phosphatidyltransferase (K00995)	5	5	5	5	5	5	5	5	5	5	5	5	5	5	5	5	5	5	5	5	5	5
CAMP0869	Putative peptidase M50 family protein (K11749)	5	5	5	5	5	5	5	5	5	5	5	5	5	5	5	5	5	5	5	5	5	5
CAMP0870	Conserved hypothetical protein Cj1069	3	3	3	3	3	3	3	3	3	3	3	3	3	3	3	3	3	3	3	3	3	3
CAMP0871	Single-strand DNA binding protein (K03111)	27	27	27	27	27	27	27	27	27	27	27	27	27	27	27	27	27	27	27	27	27	27
CAMP0872	ATP-dependent protease La (K01338)	31	31	31	31	31	31	31	31	31	31	31	31	31	31	31	31	31	31	31	31	31	31
CAMP0873	Putative lipoprotein (K05807)	26	26	26	26	26	26	26	26	26	26	26	26	26	26	26	26	26	26	26	26	26	26
CAMP0874	Conserved hypothetical protein Cj1075 (K13626)	1	1	1	1	1	1	1	1	1	1	1	1	1	1	1	1	1	1	1	1	1	1
CAMP0875	Pyrroline-5-carboxylate reductase (K00286)	18	18	18	18	18	18	18	18	18	18	18	18	18	18	18	18	18	18	18	18	18	18
CAMP0876	Putative periplasmic protein	8	8	8	8	8	8	8	8	8	8	8	8	8	8	8	8	8	8	8	8	8	8
CAMP0877	Putative uroporphyrinogen-III synthase (K01719)	28	28	28	28	28	28	28	28	28	28	28	28	28	28	28	28	28	28	28	28	28	28
CAMP0878	Thiamin-phosphate pyrophosphorylase (K00788)	26	26	26	26	26	26	26	26	26	26	26	26	26	26	26	26	26	26	26	26	26	26
CAMP0879	Phosphomethylpyrimidine kinase (K00941)	37	37	37	37	37	37	37	37	37	37	37	37	37	37	37	37	37	37	37	37	37	37
CAMP0880	Putative nuclease (K07457)	5	5	5	5	5	5	5	5	5	5	5	5	5	5	5	5	5	5	5	5	5	5
CAMP0881	Putative ATP/GTP-binding protein (K06923)	25	25	25	25	25	25	25	25	25	25	25	25	25	25	25	25	25	25	25	25	25	25
CAMP0882	Transcription-repair coupling factor (K03723)	5	5	5	5	5	5	5	5	5	5	5	5	5	5	5	5	5	5	5	5	5	5
CAMP0883	Conserved hypothetical protein Cj1086c	2	2	2	2	2	2	2	2	2	2	2	2	2	2	2	2	2	2	2	2	2	2
CAMP0884	Putative peptidase	5	5	5	new#1	5	5	5	5	5	5	new#2	5	5	5	5	5	5	5	5	5	5	5
CAMP0885*	Folylpolyglutamate synthase/dihydrofolate synthase (K11754)	2	2	2	356	2	247	247	247	247	247	2	247	247	247	247	247	247	247	247	247	247	247
CAMP0886	Hypothetical protein Cj1089c	4	4	4	4	4	4	4	4	4	4	4	4	4	4	4	4	4	4	4	4	4	4
CAMP0887	Putative lipoprotein	5	5	5	5	5	5	5	5	5	5	5	5	5	5	5	5	5	5	5	5	5	5
CAMP0888	Leucyl-tRNA synthetase (K01869)	2	2	2	2	2	2	2	2	2	2	2	2	2	2	2	2	2	2	2	2	2	2
CAMP0889	Protein-export membrane protein (K03074)	5	5	5	5	5	5	5	5	5	5	5	5	5	5	5	5	5	5	5	5	5	5
CAMP0890	Protein-export membrane protein (K03072)	5	5	5	5	5	5	5	5	5	5	5	5	5	5	5	5	5	5	5	5	5	5
CAMP0891	Putative preprotein translocase protein (K03210)	5	5	5	5	5	5	5	5	5	5	5	5	5	5	5	5	5	5	5	5	5	5
CAMP0892	Putative apolipoprotein N-acyltransferase (K03820)	4	4	4	4	4	4	4	4	4	4	4	4	4	4	4	4	4	4	4	4	4	4
CAMP0893	S-adenosylmethionine synthetase (K00789)	5	5	5	5	5	5	5	5	5	5	5	5	5	5	5	5	5	5	5	5	5	5
CAMP0894	Putative transmembrane transport protein (K07862)	5	5	5	5	5	5	5	5	5	5	5	5	5	5	5	5	5	5	5	5	5	5
CAMP0895	Aspartate carbamoyltransferase (K00609)	3	3	3	3	3	3	3	3	3	3	3	3	3	3	3	3	3	3	3	3	3	3
CAMP0896	Peptidase (K08602)	2	2	2	2	2	2	2	2	2	2	2	2	2	2	2	2	2	2	2	2	2	2
CAMP0897	Hypothteical protein Cj1100	5	5	5	5	5	5	5	5	5	5	5	5	5	5	5	5	5	5	5	5	5	5
CAMP0898	ATP-dependent DNA helicase (K03657)	2	2	2	2	2	2	2	2	2	2	2	2	2	2	2	2	2	2	2	2	2	2
CAMP0899	tRNA pseudouridine synthase B (K03177)	2	2	2	2	2	2	2	2	2	2	2	2	2	2	2	2	2	2	2	2	2	2
CAMP0900	Carbon storage regulator homolog (K03563)	1	1	1	1	1	1	1	1	1	1	1	1	1	1	1	1	1	1	1	1	1	1
CAMP0901	Putative 4-diphosphocytidyl-2-C-methyl-D-erythritol kinase (K00919)	5	5	5	5	5	5	5	5	5	5	5	5	5	5	5	5	5	5	5	5	5	5
CAMP0902	Small protein B homolog (K03664)	5	5	5	5	5	5	5	5	5	5	5	5	5	5	5	5	5	5	5	5	5	5
CAMP0903	Putative periplasmic thioredoxin	5	5	5	5	5	5	5	5	5	5	5	5	5	5	5	5	5	5	5	5	5	5
CAMP0904	ATP-dependent Clp protease adaptor protein (K06891)	5	5	5	5	5	5	5	5	5	5	5	5	5	5	5	5	5	5	5	5	5	5
CAMP0905	ATP-dependent Clp protease ATP-binding subunit (K03694)	5	5	5	5	5	5	5	5	5	5	5	5	5	5	5	5	5	5	5	5	5	5
CAMP0906	Leucyl/phenylalanyl-tRNA--protein transferase (K00684)	4	4	4	4	4	4	4	4	4	4	4	4	4	4	4	4	4	4	4	4	4	4
CAMP0907	Putative MarC family integral membrane protein (K05595)	5	5	5	5	5	5	5	5	5	5	5	5	5	5	5	5	5	5	5	5	5	5
CAMP0908	Putative SelR domain containing protein (K07305)	3	3	3	3	3	3	3	3	3	3	3	3	3	3	3	3	3	3	3	3	3	3
CAMP0909	Conserved hypothetical protein Cj1113	5	5	5	5	5	5	5	5	5	5	5	5	5	5	5	5	5	5	5	5	5	5
CAMP0910	CDP-diacylglycerol--serine O-phosphatidyltransferase (K17103)	2	2	2	2	2	2	2	2	2	2	2	2	2	2	2	2	2	2	2	2	2	2
CAMP0911	Putative phosphatidylserine decarboxylase-related protein (K01613)	2	2	2	2	2	2	2	2	2	2	2	2	2	2	2	2	2	2	2	2	2	2
CAMP0912	Membrane bound zinc metallopeptidase (K03798)	5	5	5	5	5	5	5	5	5	5	5	5	5	5	5	5	5	5	5	5	5	5
CAMP0913	Ribosomal protein L11 methyltransferase (K02687)	5	5	5	5	5	5	5	5	5	5	5	5	5	5	5	5	5	5	5	5	5	5
CAMP0914	Chemotaxis regulatory protein (K03413)	5	5	5	5	5	5	5	5	5	5	5	5	5	5	5	5	5	5	5	5	5	5
CAMP0915	UDP-GlcNAc C4,6 dehydratase (K15912)	5	5	5	5	5	5	5	5	5	5	5	5	5	5	5	5	5	5	5	5	5	5
CAMP0916	UDP-4-keto-6-deoxy-GlcNAc C4 aminotransferase (K15910)	74	74	74	74	74	74	74	74	74	74	74	74	74	74	74	74	74	74	74	74	74	74
CAMP0917	Acetyltransferase (K15913)	21	21	21	21	21	21	21	21	21	21	21	21	21	21	21	21	21	21	21	21	21	21
CAMP0918	Galactosyltransferase (K15915)	66	66	66	66	66	66	66	66	66	66	66	66	66	66	66	66	66	66	66	66	66	66
CAMP0919	GalNAc transferase (K15914)	5	5	5	5	5	5	5	5	5	5	5	5	5	5	5	5	5	5	5	5	5	5
CAMP0920	Oligosaccharide transferase to N-glycosylate proteins (K17251)	2	2	2	2	2	2	2	2	2	2	2	2	2	2	2	2	2	2	2	2	2	2
CAMP0921	GalNAc transferase (K17248)	4	4	4	4	4	4	4	4	4	4	4	4	4	4	4	4	4	4	4	4	4	4
CAMP0922	Glucosyl transferase (K17250)	5	5	5	5	5	5	5	5	5	5	5	5	5	5	5	5	5	5	5	5	5	5
CAMP0923	GalNAc transferase/polymerase (K17249)	5	5	5	5	5	5	5	5	5	5	5	5	5	5	5	5	5	5	5	5	5	5
CAMP0924	Flippase (K06148)	5	5	5	5	5	5	5	5	5	5	5	5	5	5	5	5	5	5	5	5	5	5
CAMP0925	UDP-GlcNAc/Glc 4-epimerase (K01784)	5	5	5	5	5	5	5	5	5	5	5	5	5	5	5	5	5	5	5	5	5	5
CAMP0926	Conserved hypothetical protein Cj1132c (K07501)	5	5	5	5	5	5	5	5	5	5	5	5	5	5	5	5	5	5	5	5	5	5
CAMP0927	Heptosyltransferase I (K02841)	5	5	5	5	5	5	5	5	5	5	5	5	5	5	5	5	5	5	5	5	5	5
CAMP0928	Putative lipid A biosynthesis lauroyl acyltransferase (K02517)	426	426	426	426	426	426	426	426	426	426	426	426	426	426	426	426	426	426	426	426	426	426
CAMP0929	Putative glucosyltransferase	4	4	4	4	4	4	4	4	4	4	4	4	4	4	4	4	4	4	4	4	4	4
CAMP0930	Heptosyltransferase II (K02843)	12	12	12	12	12	12	12	12	12	12	12	12	12	12	12	12	12	12	12	12	12	12
CAMP0931	D-beta-D-heptose 7-phosphate kinase/D-beta-D-heptose 1-phosphate adenylyltransferase (K03272)	46	46	46	46	46	46	46	46	46	46	46	46	46	46	46	46	46	46	46	46	46	46
CAMP0932	ADP-glyceromanno-heptose 6-epimerase (K03274)	5	5	5	5	5	5	5	5	5	5	5	5	5	5	5	5	5	5	5	5	5	5
CAMP0933	D,D-heptose 1,7-bisphosphate phosphatase (K03273)	2	2	2	2	2	2	2	2	2	2	2	2	2	2	2	2	2	2	2	2	2	2
CAMP0934	Putative periplasmic cytochrome C (K08738)	4	4	4	4	4	4	4	4	4	4	4	4	4	4	4	4	4	4	4	4	4	4
CAMP0935	Putative cytochrome oxidase maturation protein cbb3-type	5	5	5	5	5	5	5	5	5	5	5	5	5	5	5	5	5	5	5	5	5	5
CAMP0936*	Putative cation-transporting ATPase (K17686)	2	2	2	2	2	2	2	2	2	2	2	2	441	441	441	441	441	441	441	441	441	441
CAMP0937	Transcription termination factor (K03628)	5	5	5	5	5	5	5	5	5	5	5	5	5	5	5	5	5	5	5	5	5	5
CAMP0938	Putative DNA polymerase III subunit gamma (K02343)	2	2	2	2	2	2	2	2	2	2	2	2	2	2	2	2	2	2	2	2	2	2
CAMP0939	Putative cation-transporting ATPase (K01533)	2	2	2	2	2	2	2	2	2	2	2	2	2	2	2	2	2	2	2	2	2	2
CAMP0940	Putative heavy-metal-associated domain protein	2	2	2	2	2	2	2	2	2	2	2	2	2	2	2	2	2	2	2	2	2	2
CAMP0941	Putative cation transport protein (K16264)	5	5	5	5	5	5	5	5	5	5	5	5	5	5	5	5	5	5	5	5	5	5
CAMP0942	Hypothetical protein Cj1164c (K09981)	5	5	5	5	5	5	5	5	5	5	5	5	5	5	5	5	5	5	5	5	5	5
CAMP0943	Putative integral membrane protein	5	5	5	5	5	5	5	5	5	5	5	5	5	5	5	5	5	5	5	5	5	5
CAMP0944	Putative integral membrane protein	4	4	4	4	4	4	4	4	4	4	4	4	4	4	4	4	4	4	4	4	4	4
CAMP0945	L-lactate dehydrogenase (K00016)	5	5	5	5	5	5	5	5	5	5	5	5	5	5	5	5	5	5	5	5	5	5
CAMP0946	Putative integral membrane protein (dedA homolog)	5	5	5	5	5	5	5	5	5	5	5	5	5	5	5	5	5	5	5	5	5	5
CAMP0947	Putative periplasmic protein	2	2	2	2	2	2	2	2	2	2	2	2	2	2	2	2	2	2	2	2	2	2
CAMP0948	50 kda outer membrane protein precursor	40	40	40	40	40	40	40	40	40	40	40	40	40	40	40	40	40	40	40	40	40	40
CAMP0949	Peptidyl-prolyl cis-trans isomerase (K01802)	5	5	5	5	5	5	5	5	5	5	5	5	5	5	5	5	5	5	5	5	5	5
CAMP0950	Conserved hypothetical protein Cj1172c	5	5	5	5	5	5	5	5	5	5	5	5	5	5	5	5	5	5	5	5	5	5
CAMP0951	Putative efflux protein (multidrug resistance protein) (K11743)	5	5	5	5	5	5	5	5	5	5	5	5	5	5	5	5	5	5	5	5	5	5
CAMP0952	Putative efflux protein (multidrug resistance protein) (K11742)	3	3	3	3	3	3	3	3	3	3	3	3	3	3	3	3	3	3	3	3	3	3
CAMP0953	Arginyl-tRNA synthetase (K01887)	5	5	5	5	5	5	5	5	5	5	5	5	5	5	5	5	5	5	5	5	5	5
CAMP0954	Sec-independent protein translocase (TatA/E homolog) (K03116)	5	5	5	5	5	5	5	5	5	5	5	5	5	5	5	5	5	5	5	5	5	5
CAMP0955	Guanylate kinase (K00942)	5	5	5	5	5	5	5	5	5	5	5	5	5	5	5	5	5	5	5	5	5	5
CAMP0956	Flagellar biosynthetic protein (K02421)	5	5	5	5	5	5	5	5	5	5	5	5	5	5	5	5	5	5	5	5	5	5
CAMP0957	Putative ABC transporter ATP-binding protein (K02003)	5	5	5	5	5	5	5	5	5	5	5	5	5	5	5	5	5	5	5	5	5	5
CAMP0958	Elongation factor TS (K02357)	5	5	5	5	5	5	5	5	5	5	5	5	5	5	5	5	5	5	5	5	5	5
CAMP0959	Cyclopropane-fatty-acyl-phospholipid synthase (K00574)	3	3	3	3	3	3	3	3	3	3	3	3	3	3	3	3	3	3	3	3	3	3
CAMP0960	Putative ubiquinol-cytochrome C reductase cytochrome C subunit (K00413)	5	5	5	5	5	5	5	5	5	5	5	5	5	5	5	5	5	5	5	5	5	5
CAMP0961	Putative ubiquinol-cytochrome C reductase cytochrome B subunit (K00412)	3	3	3	3	3	3	3	3	3	3	3	3	3	3	3	3	3	3	3	3	3	3
CAMP0962	Putative ubiquinol-cytochrome C reductase iron-sulfur subunit (K00411)	1	1	1	1	1	1	1	1	1	1	1	1	1	1	1	1	1	1	1	1	1	1
CAMP0963	Arsenical pump membrane protein (K03893)	2	2	2	2	2	2	2	2	2	2	2	2	2	2	2	2	2	2	2	2	2	2
CAMP0964	tRNA uridine 5-carboxymethylaminomethyl modification enzyme (K03495)	5	5	5	5	5	5	5	5	5	5	5	5	5	5	5	5	5	5	5	5	5	5
CAMP0965	Bipartate energy taxis response protein cetA	5	5	5	5	5	5	5	5	5	5	5	5	5	5	5	5	5	5	5	5	5	5
CAMP0966	Putative C4-dicarboxylate transport protein (K11103)	4	new#1	4	4	4	4	4	4	4	4	4	4	4	4	4	4	4	4	4	4	4	4
CAMP0967	Putative periplasmic protein	5	5	5	5	5	5	5	5	5	5	5	5	5	5	5	5	5	5	5	5	5	5
CAMP0968*	Possible phosphate permease (K03306)	48	48	48	48	48	48	48	48	48	48	48	48	48	441	441	441	441	441	441	441	441	441
CAMP0969*	Putative dihydroorotase (K01465)	2	2	2	2	2	2	2	2	2	2	2	2	2	341	341	341	341	341	341	341	341	341
CAMP0970	Glycerol-3-phosphate dehydrogenase [NAD(P)+] (K00057)	63	63	63	63	63	63	63	63	63	63	63	63	63	63	63	63	63	63	63	63	63	63
CAMP0971	Glu-tRNAGln amidotransferase subunit B (K02434)	5	5	5	5	5	5	5	5	5	5	5	5	5	5	5	5	5	5	5	5	5	5
CAMP0972	S-ribosylhomocysteine lyase (autoinducer-2 production protein LuxS) (K07173)	5	5	5	5	5	5	5	5	5	5	5	5	5	5	5	5	5	5	5	5	5	5
CAMP0973*	Putative iron/ascorbate-dependent oxidoreductase	new#1	new#1	new#1	new#1	new#1	new#1	new#1	new#1	new#1	new#1	new#1	new#1	new#1	new#2	new#2	new#2	new#2	new#2	new#2	new#2	new#2	new#2
CAMP0974	5-methyltetrahydropteroyltriglutamate-- homocysteine methyltransferase (K00549)	5	5	5	5	5	5	5	5	5	5	5	5	5	5	5	5	5	5	5	5	5	5
CAMP0975	5,10-methylenetetrahydrofolate reductase (K00297)	5	5	5	5	5	5	5	5	5	5	5	5	5	5	5	5	5	5	5	5	5	5
CAMP0976	Putative integral membrane protein	1	1	1	1	1	1	1	1	1	1	1	1	1	1	1	1	1	1	1	1	1	1
CAMP0977	ATP synthase F0 sector A subunit (K02108)	5	5	5	5	5	5	5	5	5	5	5	5	5	5	5	5	5	5	5	5	5	5
CAMP0978	Putative DNA repair protein RadA (ATP-dependant protease) (K04485)	5	5	5	5	5	5	5	5	5	5	5	5	5	5	5	5	5	5	5	5	5	5
CAMP0979	Putative signal recognition particle protein (K03110)	4	4	4	4	4	4	4	4	4	4	4	4	4	4	4	4	4	4	4	4	4	4
CAMP0980	Putative lipoprotein thiredoxin	2	2	2	2	2	2	2	2	2	2	2	2	2	2	2	2	2	2	2	2	2	2
CAMP0981	Putative 5-formyltetrahydrofolate cyclo-ligase family protein (K01934)	5	5	5	5	5	5	5	5	5	5	5	5	5	5	5	5	5	5	5	5	5	5
CAMP0982*	HD/KH domain containing protein (K18682)	21	21	21	21	21	21	21	21	284	284	21	284	284	284	284	284	284	284	284	284	284	284
CAMP0983	Putative integral membrane protein	5	5	5	5	5	5	5	5	5	5	5	5	5	5	5	5	5	5	5	5	5	5
CAMP0984	Putative competence family protein (K02238)	12	12	12	12	12	12	12	12	12	12	12	12	12	12	12	12	12	12	12	12	12	12
CAMP0985	Putative ribonuclease BN (K07058)	5	5	5	5	5	5	5	5	5	5	5	5	5	5	5	5	5	5	5	5	5	5
CAMP0986	Putative glycolate oxidase subunit D (K00104)	5	5	5	5	5	5	5	5	5	5	5	5	5	5	5	5	5	5	5	5	5	5
CAMP0987	Putative exporting protein	4	4	4	4	4	4	4	4	4	4	4	4	4	4	4	4	4	4	4	4	4	4
CAMP0988	Putative peptidase M23 family protein	5	5	5	5	5	5	5	5	5	5	5	5	5	5	5	5	5	5	5	5	5	5
CAMP0989	Hypothetical protein Cj1216c	2	2	2	2	2	2	2	2	2	2	2	2	2	2	2	2	2	2	2	2	2	2
CAMP0990	Conserved hypothetical protein Cj1217c (K05810)	5	5	5	5	5	5	5	5	5	5	5	5	5	5	5	5	5	5	5	5	5	5
CAMP0991	Putative riboflavin synthase alpha chain (K00793)	5	5	5	5	5	5	5	5	5	5	5	5	5	5	5	5	5	5	5	5	5	5
CAMP0992	Putative periplasmic protein	2	2	2	2	2	2	2	2	2	2	2	2	2	2	2	2	2	2	2	2	2	2
CAMP0993	10 kD chaperonin (cpn10) (K04078)	1	1	1	1	1	1	1	1	1	1	1	1	1	1	1	1	1	1	1	1	1	1
CAMP0994	60 kD chaperonin (cpn60) (K04077)	5	5	5	5	5	5	5	5	5	5	5	5	5	5	5	5	5	5	5	5	5	5
CAMP0995	Two-component sensor (histidine kinase) (K02484)	283	283	283	283	283	283	283	283	283	283	283	283	283	283	283	283	283	283	283	283	283	283
CAMP0996	Two-component regulator	5	5	5	5	5	5	5	5	5	5	5	5	5	5	5	5	5	5	5	5	5	5
CAMP0997	Conserved hypothetical protein Cj1225	2	2	2	2	2	2	2	2	2	2	2	2	2	2	2	2	2	2	2	2	2	2
CAMP0998	Putative two-component sensor (histidine kinase) (K02484)	5	5	5	5	5	5	5	5	5	5	5	5	5	5	5	5	5	5	5	5	5	5
CAMP0999	Putative two-component regulator (K02483)	5	5	5	5	5	5	5	5	5	5	5	5	5	5	5	5	5	5	5	5	5	5
CAMP1000	Serine protease (protease DO) (K04771)	26	26	26	26	26	26	26	26	26	26	26	26	26	26	26	26	26	26	26	26	26	26
CAMP1001	Putative curved-DNA binding protein (K05516)	5	5	5	5	5	5	5	5	5	5	5	5	5	5	5	5	5	5	5	5	5	5
CAMP1002	Heat shock transcriptional regulator (K13640)	20	20	20	20	20	20	20	20	20	20	20	20	20	20	20	20	20	20	20	20	20	20
CAMP1003	Putative glutathione-regulated potassium-efflux system protein (K03455)	366	366	366	366	366	366	366	366	366	366	366	601	366	366	366	366	366	366	366	366	366	366
CAMP1004	Hypothetical protein Cj1232	2	2	2	2	2	2	2	2	2	2	2	2	2	2	2	2	2	2	2	2	2	2
CAMP1005	Putative HAD-superfamily hydrolase (K01091)	5	5	5	5	5	5	5	5	5	5	5	5	5	5	5	5	5	5	5	5	5	5
CAMP1006	Glycyl-tRNA synthetase beta chain (K01879)	42	42	42	42	42	42	42	42	42	42	42	42	42	42	42	42	42	42	42	42	42	42
CAMP1007	Putative peptidase M23 family protein	23	23	23	23	23	23	23	23	23	23	23	23	23	23	23	23	23	23	23	23	23	23
CAMP1008	Conserved hypothetical protein Cj1236	19	19	19	19	19	19	19	19	19	19	19	19	19	19	19	19	19	19	19	19	19	19
CAMP1009	Putative phosphatase (K01524)	9	9	9	9	9	9	9	9	9	9	9	9	9	9	9	9	9	9	9	9	9	9
CAMP1010	Pyridoxal phosphate biosynthetic protein (K03474)	16	16	16	16	16	16	16	16	16	16	16	16	16	16	16	16	16	16	16	16	16	16
CAMP1011	Putative 4-hydroxythreonine-4-phosphate dehydrogenase (K00097)	25	25	25	25	25	25	25	25	25	25	25	25	25	25	25	25	25	25	25	25	25	25
CAMP1012	Putative periplasmic protein	264	264	264	264	264	264	264	264	264	264	264	264	264	264	264	264	264	264	264	264	264	264
CAMP1013	Hypothetical protein Cj1242	5	5	5	5	5	5	5	5	5	5	5	5	5	5	5	5	5	5	5	5	5	5
CAMP1014	Uroporphyrinogen decarboxylase (K01599)	22	22	22	22	22	22	22	22	22	22	22	22	22	22	22	22	22	22	22	22	22	22
CAMP1015	Putative radical SAM domain protein	5	5	5	5	5	5	5	5	5	5	5	5	5	5	5	5	5	5	5	5	5	5
CAMP1016	Putative membrane protein	4	4	4	4	4	4	4	4	4	4	4	4	4	4	4	4	4	4	4	4	4	4
CAMP1017	Excinuclease ABC subunit C (K03703)	61	61	61	61	61	61	61	61	61	61	61	61	61	61	61	61	61	61	61	61	61	61
CAMP1018	Hypothetical protein Cj1247c	2	2	2	2	2	2	2	2	2	2	2	2	2	2	2	2	2	2	2	2	2	2
CAMP1019	GMP synthase (glutamine-hydrolyzing) (K01951)	25	25	25	25	25	25	25	25	25	25	25	25	25	25	25	25	25	25	25	25	25	25
CAMP1020	Hypothetical protein Cj1249	4	482	4	4	4	4	4	4	4	4	4	4	483	4	4	4	4	4	4	4	4	4
CAMP1021	Phosphoribosylamine--glycine ligase (K01945)	5	5	5	5	5	5	5	5	5	5	5	5	5	5	5	5	5	5	5	5	5	5
CAMP1022	Conserved hypothetical protein Cj1251	5	5	5	5	5	5	5	5	5	5	5	5	5	5	5	5	5	5	5	5	5	5
CAMP1023	Putative periplasmic protein (K04744)	32	32	32	32	32	32	32	32	32	32	32	32	32	32	32	32	32	32	32	32	32	32
CAMP1024	Polyribonucleotide nucleotidyltransferase (K00962)	35	35	35	35	35	35	35	35	35	35	35	35	35	35	35	35	35	35	35	35	35	35
CAMP1025	Hypothetical protein Cj1254	18	18	18	18	18	18	18	18	18	18	18	18	18	18	18	18	18	18	18	18	18	18
CAMP1026	Putative membrane protein	24	24	24	24	24	24	24	24	24	24	24	24	24	24	24	24	24	24	24	24	24	24
CAMP1027	Putative efflux pump	29	29	29	29	29	29	29	29	29	29	29	29	29	29	29	29	29	29	29	29	29	29
CAMP1028	Putative phosphotyrosine protein phosphatase (K01104)	22	22	22	22	22	22	22	22	22	22	22	22	22	22	22	22	22	22	22	22	22	22
CAMP1029*	Major outer membrane protein	1530	1530	20	1530	1530	20	20	20	1122	1122	20	1122	1532	1533	1122	1122	1122	1122	1122	1122	1122	1122
CAMP1030	Chaperone DnaJ (K03686)	1	1	1	1	1	1	1	1	1	1	1	1	1	1	1	1	1	1	1	1	1	1
CAMP1031	Two-component regulator (K02483)	1	1	1	1	1	1	1	1	1	1	1	346	348	1	1	1	1	1	1	1	1	1
CAMP1032	Two-component sensor (histidine kinase) (K02484)	33	33	33	33	33	33	33	33	33	33	33	33	33	33	33	33	33	33	33	33	33	33
CAMP1033	Recombination protein (K06187)	2	2	2	2	2	2	2	2	2	2	2	2	2	2	2	2	2	2	2	2	2	2
CAMP1034	Putative hydrogenase maturation protease (K03605)	4	4	4	4	4	4	4	4	4	4	4	4	4	4	4	4	4	4	4	4	4	4
CAMP1035	Ni/Fe-hydrogenase B-type cytochrome subunit (K03620)	5	5	5	5	5	5	5	5	5	5	5	5	5	5	5	5	5	5	5	5	5	5
CAMP1036	Ni/Fe-hydrogenase large subunit (K05922)	5	5	5	5	5	5	5	5	5	5	5	5	5	5	5	5	5	5	5	5	5	5
CAMP1037	Ni/Fe-hydrogenase small chain (K05927)	5	5	5	5	5	5	5	5	5	5	5	5	5	5	5	5	5	5	5	5	5	5
CAMP1038	Putative FAD dependent oxidoreductase (K15461)	2	2	2	2	2	2	2	2	2	2	2	2	2	2	2	2	2	2	2	2	2	2
CAMP1039	N-acetylmuramoyl-L-alanine amidase (K01448)	2	2	2	2	2	2	2	2	2	2	2	2	2	2	2	2	2	2	2	2	2	2
CAMP1040	Putative 2-nitropropane dioxygenase,oxidoreductase protein (K00459)	5	5	5	5	5	5	5	5	5	5	5	5	5	5	5	5	5	5	5	5	5	5
CAMP1041	Tyrosyl-tRNA synthetase (K01866)	5	5	5	5	5	5	5	5	5	5	5	5	5	5	5	5	5	5	5	5	5	5
CAMP1042	Putative guanosine-3',5'-bis(diphosphate) 3'-pyrophosphohydrolase (K01139)	5	5	5	5	5	5	5	5	5	5	5	5	5	5	5	5	5	5	5	5	5	5
CAMP1043	Putative DNA-directed RNA polymerase omega chain (K03060)	1	1	1	1	1	1	1	1	1	1	1	1	1	1	1	1	1	1	1	1	1	1
CAMP1044	Uridylate kinase (K09903)	5	5	5	5	5	5	5	5	5	5	5	5	5	5	5	5	5	5	5	5	5	5
CAMP1045	Putative peptidase M23 family protein	299	299	299	299	299	299	299	299	299	299	299	299	299	299	299	299	299	299	299	299	299	299
CAMP1046	Putative integral membrane protein (K09811)	234	234	234	234	234	234	234	234	234	234	234	234	234	234	234	234	234	234	234	234	234	234
CAMP1047	Putative ABC transporter ATP-binding protein (K09812)	5	5	5	5	5	5	5	5	5	5	5	5	5	5	5	5	5	5	5	5	5	5
CAMP1048	Putative tRNA (guanine-N(7)-)-methyltransferase (K03439)	3	3	3	3	3	3	3	3	3	3	3	3	3	3	3	3	3	3	3	3	3	3
CAMP1049	Putative fibronectin domain-containing lipoprotein (K06882)	5	5	5	5	5	5	5	5	5	5	5	5	5	5	5	5	5	5	5	5	5	5
CAMP1050	Putative ribosomal pseudouridine synthase (K06180)	2	2	2	2	2	2	2	2	2	2	2	2	2	2	2	2	2	2	2	2	2	2
CAMP1051	RodA protein homolog (K05837)	3	3	3	3	3	3	3	3	3	3	3	3	3	3	3	3	3	3	3	3	3	3
CAMP1052	Putative K+ uptake protein (K03498)	23	23	23	23	23	23	23	23	23	23	23	477	23	23	23	23	23	23	23	23	23	23
CAMP1053	Putative K+ uptake protein (K03499)	5	5	5	5	5	5	5	5	5	5	5	5	5	5	5	5	5	5	5	5	5	5
CAMP1054	Conserved hypothetical protein Cj1285c (K11782)	5	5	5	5	5	5	5	5	5	5	5	5	5	5	5	5	5	5	5	5	5	5
CAMP1055	Uracil phosphoribosyltransferase (K00761)	5	5	5	5	5	5	5	5	5	5	5	5	5	5	5	5	5	5	5	5	5	5
CAMP1056	Malate oxidoreductase (K00027)	5	5	5	5	5	5	5	5	5	5	5	5	5	5	5	5	5	5	5	5	5	5
CAMP1057	Glutamyl-tRNA synthetase (K01885)	27	27	27	27	27	27	27	27	27	27	27	27	27	27	27	27	27	27	27	27	27	27
CAMP1058	Possible periplasmic protein	4	4	4	4	4	4	4	4	4	4	4	4	4	4	4	4	4	4	4	4	4	4
CAMP1059	Biotin carboxylase (K01961)	4	4	4	4	4	4	4	4	4	4	4	4	4	4	4	4	4	4	4	4	4	4
CAMP1060	Putative biotin carboxyl carrier protein of acetyl-CoA carboxylase (K02160)	5	5	5	5	5	5	5	5	5	5	5	5	5	5	5	5	5	5	5	5	5	5
CAMP1061	Putative deoxycytidine triphosphate deaminase (K01494)	5	5	5	5	5	5	5	5	5	5	5	5	5	5	5	5	5	5	5	5	5	5
CAMP1062	UDP-GlcNAc-specific C4,6 dehydratase/C5 epimerase (K15894)	97	97	97	97	97	97	97	97	97	97	97	97	97	97	97	97	97	97	97	97	97	97
CAMP1063	C4 aminotransferase specific for PseB product (K15895)	50	50	50	50	50	50	50	50	50	50	50	50	50	50	50	50	50	50	50	50	50	50
CAMP1064	Conserved hypothetical protein Cj1295	new#1	new#1	86	new#1	new#1	new#1	new#1	new#1	new#1	new#1	new#1	new#1	new#1	new#1	86	new#1	new#1	new#1	new#1	new#1	new#1	new#1
CAMP1065	Hypothetical protein Cj1296	new#1	new#1	new#1	new#1	new#1	new#1	new#1	new#1	new#1	new#1	new#1	new#1	new#1	new#1	new#1	new#1	new#1	new#1	new#1	new#1	new#1	new#1
CAMP1066	Putative acyl carrier protein	6	6	6	6	6	6	6	6	6	6	6	6	6	6	6	6	6	6	6	6	6	6
CAMP1067	Putative HAD-superfamily phosphatase, subfamily IIIC	new#1	new#1	new#1	new#1	new#1	new#1	new#1	new#1	new#1	new#1	new#1	new#1	new#1	new#1	new#1	new#1	new#1	new#1	new#1	new#1	new#1	new#1
CAMP1068	Putative 3-oxoacyl-[acyl-carrier-protein] synthase (K00648)	1	1	1	1	1	1	1	1	1	1	1	1	1	1	1	1	1	1	1	1	1	1
CAMP1069	Putative acyl carrier protein	1	1	1	1	1	1	1	1	1	1	1	1	1	1	1	1	1	1	1	1	1	1
CAMP1070	Putative amino acid activating enzyme	1	1	1	1	1	1	1	1	1	1	1	1	1	1	1	1	1	1	1	1	1	1
CAMP1071	Putative acyl carrier protein	1	1	1	1	1	1	1	1	1	1	1	1	1	1	1	1	1	1	1	1	1	1
CAMP1072	Putative acylneuraminate cytidylyltransferase (K15899)	1	1	1	1	1	1	1	1	1	1	1	1	1	1	1	1	1	1	1	1	1	1
CAMP1073	Nucleotidase specific for PseC product,UDP-4-amino-4,6-dideoxy-beta-L-AltNAc (K15897)	43	43	43	43	43	43	43	43	43	43	43	43	43	43	43	43	43	43	43	43	43	43
CAMP1074	N-acetyltransferase specific for PseC product,UDP-4-amino-4,6-dideoxy-beta-L-AltNAc (K15896)	3	3	3	3	3	3	3	3	3	3	3	3	3	3	3	3	3	3	3	3	3	3
CAMP1075	Pse synthetase (K15898)	24	24	24	24	24	24	24	24	24	24	24	24	24	24	24	24	24	24	24	24	24	24
CAMP1076	Motility accessory factor (function unknown)	65	65	65	65	65	65	65	65	65	65	65	I	I	65	65	65	65	65	65	65	65	65
CAMP1077	Putative periplasmic protein (K02456)	55	55	55	55	55	55	55	55	55	55	55	55	55	55	55	55	55	55	55	55	55	55
CAMP1078	Putative glycoprotease (K01409)	52	52	52	52	52	52	52	52	52	52	52	52	52	52	52	52	52	52	52	52	52	52
CAMP1079*	Putative periplasmic protein	68	new#1	68	68	68	68	68	68	68	68	68	68	884	68	579	579	579	579	579	579	579	579
CAMP1080	1-deoxy-D-xylulose 5-phosphate reductoisomerase (K00099)	33	33	33	33	33	33	33	33	33	33	33	33	33	33	33	33	33	33	33	33	33	33
CAMP1081	Phosphatidate cytidylyltransferase (K00981)	34	34	34	34	34	34	34	34	34	34	34	34	34	34	34	34	34	34	34	34	34	34
CAMP1082	Putative coiled-coil protein	5	5	5	5	5	5	5	5	5	5	5	5	5	5	5	5	5	5	5	5	5	5
CAMP1083	Putative fibronectin/fibrinogen-binding protein	2	2	2	2	2	2	2	2	2	2	2	2	2	2	2	2	2	2	2	2	2	2
CAMP1084	Putative molybdopterin-guanine dinucleotide biosynthesis protein (K03752)	5	5	5	5	5	5	5	5	5	5	5	5	5	5	5	5	5	5	5	5	5	5
CAMP1085	Phospholipase A (K01058)	5	5	5	5	5	5	5	5	5	5	5	5	5	5	5	5	5	5	5	5	5	5
CAMP1086	Enterochelin uptake permease (K02015)	5	5	5	5	5	5	5	5	5	5	5	5	5	5	5	5	5	5	5	5	5	5
CAMP1087	Enterochelin uptake permease (K02015)	23	23	23	23	23	23	23	23	23	23	23	23	23	23	23	23	23	23	23	23	23	23
CAMP1088	Enterochelin uptake ATP-binding protein (K02013)	5	5	5	5	5	5	5	5	5	5	5	5	5	5	5	5	5	5	5	5	5	5
CAMP1089	Enterochelin uptake periplasmic binding protein (K02016)	5	5	5	5	5	5	5	5	5	5	5	5	5	5	5	5	5	5	5	5	5	5
CAMP1090	Putative integral membrane protein	2	2	2	2	2	2	2	2	2	2	2	2	2	2	2	2	2	2	2	2	2	2
CAMP1091	Putative periplasmic cytochrome C (K03385)	5	5	5	5	5	5	5	5	5	5	5	5	5	5	5	5	5	5	5	5	5	5
CAMP1092	Putative periplasmic cytochrome C (K15876)	2	2	2	2	2	2	2	2	2	2	2	2	2	2	2	2	2	2	2	2	2	2
CAMP1093	Polyphosphate kinase (K00937)	3	3	3	3	3	3	3	3	3	3	3	3	3	3	3	3	3	3	3	3	3	3
CAMP1094	Hypothetical protein Cj1361c (K03407)	14	14	14	14	14	14	14	14	14	14	14	14	14	14	14	14	14	14	14	14	14	14
CAMP1095	Holliday junction DNA helicase (K03551)	25	25	25	25	25	25	25	25	25	25	25	25	25	25	25	25	25	25	25	25	25	25
CAMP1096	Acid membrane antigen A	5	5	5	5	5	5	5	5	5	5	5	5	5	5	5	5	5	5	5	5	5	5
CAMP1097	Fumarate hydratase (K01679)	5	5	5	5	5	5	5	5	5	5	5	5	5	5	5	5	5	5	5	5	5	5
CAMP1098	Glucosamine--fructose-6-phosphate aminotransferase (isomerizing) (K00820)	5	5	5	5	5	5	5	5	5	5	5	5	5	5	5	5	5	5	5	5	5	5
CAMP1099	Putative nucleotidyltransferase (K00990)	452	452	452	452	452	452	452	452	452	452	452	452	452	452	452	452	452	452	452	452	452	452
CAMP1100	Putative radical SAM domain protein (K18285)	5	5	5	5	5	5	5	5	5	5	5	5	5	5	5	5	5	5	5	5	5	5
CAMP1101	Putative permease (K06901)	361	361	361	361	361	361	361	361	361	361	361	361	361	361	361	361	361	361	361	361	361	361
CAMP1102	Putative nucleotide phosphoribosyltransferase (K00769)	5	5	5	5	5	5	5	5	5	5	5	5	5	5	5	5	5	5	new#1	5	5	new#1
CAMP1103	Putative periplasmic protein (VacJ homolog) (K04754)	5	5	5	5	5	5	5	5	5	5	5	5	5	5	5	5	5	5	5	5	5	5
CAMP1104	Putative periplasmic protein (K07323)	5	5	5	5	5	5	5	5	5	5	5	5	5	5	5	5	5	5	5	5	5	5
CAMP1105	Putative ntegral membrane protein (K07003)	4	4	4	4	4	4	4	4	4	4	4	4	4	4	4	4	4	4	4	4	4	4
CAMP1106*	Conserved hypothetical protein Cj1374c (K02428)	3	3	3	3	3	3	3	3	3	3	3	3	3	3	3	3	new#1	new#1	3	new#1	new#1	3
CAMP1107	Putative multidrug efflux transporter	5	5	5	5	5	5	5	5	5	5	5	5	5	5	5	5	5	5	5	5	5	5
CAMP1108	Putative ferredoxin	389	389	389	389	389	389	389	389	389	389	389	389	389	389	389	389	389	389	389	389	389	389
CAMP1109	L-seryl-tRNA(SeC) selenium transferase (K01042)	5	5	5	5	5	5	5	5	5	5	5	5	5	5	5	5	5	5	5	5	5	5
CAMP1110	Putative selenocysteine-specific elongation factor (K03833)	5	5	5	5	5	5	5	5	5	5	5	5	5	5	5	5	5	5	5	5	5	5
CAMP1111	Putative periplasmic protein (K03981)	5	5	5	5	5	5	5	5	5	5	5	5	5	5	5	5	5	5	5	5	5	5
CAMP1112	Putative lipoprotein	2	2	2	2	2	2	2	2	2	2	2	2	2	2	2	2	2	2	2	2	2	2
CAMP1113	Flavodoxin (K03839)	5	5	5	5	5	5	5	5	5	5	5	5	5	5	5	5	5	5	5	5	5	5
CAMP1114	Hypothetical protein Cj1383c	2	2	2	2	2	2	2	2	2	2	2	2	2	2	2	2	2	2	2	2	2	2
CAMP1115	Hypothetical protein Cj1384c	5	5	5	5	5	5	5	5	5	5	5	5	5	5	5	5	5	5	5	5	5	5
CAMP1116	Catalase (K03781)	5	5	5	5	5	5	5	5	5	5	new#1	5	5	5	5	5	5	5	5	5	5	5
CAMP1117	Ankyrin-repeat containing protein (K06867)	4	4	4	4	4	4	4	4	4	4	4	4	new#1	4	4	4	4	4	4	4	4	4
CAMP1118	Helix-turn-helix containing protein	4	4	4	4	4	4	4	4	4	4	4	4	4	4	4	4	4	4	4	4	4	4
CAMP1119	Putative endoribonuclease L-PSP	5	5	5	5	5	5	5	5	5	5	5	5	5	5	5	5	5	5	5	5	5	5
CAMP1120	Putative cystathionine beta-lyase, N-terminus	12	12	12	12	12	12	12	12	12	12	12	12	12	12	12	12	12	12	12	12	12	12
CAMP1121	Putative cystathionine beta-lyase (K01760)	new#1	new#1	new#1	new#1	new#1	new#1	new#1	new#1	new#1	new#1	new#1	new#1	new#1	new#1	new#1	new#1	new#1	new#1	new#1	new#1	new#1	new#1
CAMP1122	Putative fumarate lyase (K01756)	3	3	3	3	3	3	3	3	3	3	3	3	3	3	3	3	3	3	3	3	3	3
CAMP1123	Putative ferrous iron transport protein (K04758)	5	5	5	5	5	5	5	5	5	5	5	5	5	5	5	5	5	5	5	5	5	5
CAMP1124	Ferrous iron transport protein (K04759)	21	21	21	21	21	21	21	21	21	21	21	21	21	21	21	21	21	21	21	21	21	21
CAMP1125	Putative Ni/Fe-hydrogenase small subunit (K05927)	100	100	100	100	100	100	100	100	100	100	100	100	100	100	100	100	100	100	100	100	100	100
CAMP1126	Enoyl-[acyl-carrier-protein] reductase [NADH] (K00208)	26	26	26	26	26	26	26	26	26	26	26	26	26	26	26	26	26	26	26	26	26	26
CAMP1127	Putative triosephosphate isomerase (K01803)	17	17	17	17	17	17	17	17	17	17	17	17	17	17	17	17	17	17	17	17	17	17
CAMP1128	Phosphoglycerate kinase (K00927)	22	22	22	22	22	22	22	22	22	22	22	22	22	22	22	22	22	22	22	22	22	22
CAMP1129	Glyceraldehyde 3-phosphate dehydrogenase (K00134)	31	31	31	31	31	31	31	31	31	31	31	31	31	31	31	31	31	31	31	31	31	31
CAMP1130	Putative nicotinate-nucleotide adenylyltransferase (K00969)	24	24	24	24	24	24	24	24	24	24	24	24	24	24	24	24	24	24	24	24	24	24
CAMP1131	Conserved hypothetical protein Cj1405 (K09710)	14	14	14	14	14	14	14	14	14	14	14	14	14	14	14	14	14	14	14	14	14	14
CAMP1132	Putative phospho-sugar mutase (K15778)	new#1	new#1	new#1	new#2	new#1	new#1	new#1	new#1	new#1	new#1	new#1	new#1	new#1	new#1	new#1	new#1	new#1	new#1	new#1	new#1	new#1	new#1
CAMP1133	Putative flagellar protein (K02415)	27	27	27	27	27	27	27	27	27	27	27	27	27	27	27	27	27	27	27	27	27	27
CAMP1134	Holo-[acyl-carrier protein] synthase (K00997)	10	10	10	10	10	10	10	10	10	10	10	10	10	10	10	10	10	10	10	10	10	10
CAMP1135	Putative membrane protein	26	26	26	26	26	26	26	26	26	26	26	26	26	26	26	26	26	26	26	26	26	26
CAMP1136	Putative cytochrome P450	47	47	47	47	47	47	47	47	47	47	47	47	47	47	47	47	47	47	47	47	47	47
CAMP1137	Putative integral membrane protein	23	23	23	23	23	23	23	23	23	23	23	23	23	23	23	23	23	23	23	23	23	23
CAMP1138	Capsule polysaccharide modification protein (K07265)	19	19	19	19	19	19	19	19	19	19	19	19	19	19	19	19	19	19	19	19	19	19
CAMP1139	Capsule polysaccharide modification protein (K07266)	44	44	44	44	44	44	44	44	44	44	44	44	44	44	44	44	44	44	44	44	44	44
CAMP1140	D-arabinose 5-phosphate isomerase (K06041)	117	117	117	117	117	117	117	117	117	117	117	117	117	117	117	117	117	117	117	117	117	117
CAMP1141	Capsule polysaccharide export system periplasmic protein	110	110	110	110	110	110	110	110	110	110	110	110	110	110	110	110	110	110	110	110	110	110
CAMP1142	Capsule polysaccharide export system inner membrane protein (K10107)	62	62	62	62	62	62	62	62	62	62	62	62	62	62	62	62	62	62	62	62	62	62
CAMP1143	Capsule polysaccharide export ATP-binding protein (K09689)	57	57	57	57	57	57	57	57	57	57	57	57	57	57	57	57	57	57	57	57	57	57
CAMP1144	Capsule polysaccharide export system inner membrane protein (K09688)	93	93	93	93	93	93	93	93	93	93	93	93	93	93	93	93	93	93	93	93	93	93
CAMP1145	Hypothetical protein Cj1449c (K09979)	70	70	70	70	70	70	70	70	70	70	70	70	70	70	70	70	70	70	70	70	70	70
CAMP1146	Putative ATP/GTP-binding protein	68	68	68	68	68	68	68	68	68	68	68	68	68	68	68	68	68	68	68	68	68	68
CAMP1147	dUTPase	87	87	87	87	87	87	87	87	87	87	87	87	87	87	87	87	87	87	87	87	87	87
CAMP1148	Putative integral membrane protein	73	73	73	73	73	73	73	73	73	73	73	73	73	73	73	73	73	73	73	73	73	73
CAMP1149	Putative tRNA(Ile)-lysidine synthase (K04075)	49	49	49	49	49	49	49	49	49	49	49	49	49	49	49	49	49	49	49	49	49	49
CAMP1150	Putative radical SAM domain family protein	49	49	49	49	49	49	49	49	49	49	49	49	49	49	49	49	49	49	49	49	49	49
CAMP1151	Peptide chain release factor 2 (K02836)	101	101	101	101	101	101	101	101	101	101	101	101	101	101	101	101	101	101	101	101	101	101
CAMP1152	tRNA pseudouridine synthase D (K06176)	56	56	56	56	56	56	56	56	56	56	56	56	56	56	56	56	56	56	56	56	56	56
CAMP1153	Putative thiamin-monophosphate kinase (K00946)	44	44	44	44	44	44	44	44	44	44	44	44	44	44	44	44	44	44	44	44	44	44
CAMP1154	Hypothetical protein Cj1459	42	42	42	42	42	42	42	42	42	42	42	42	42	42	42	42	42	42	42	42	42	42
CAMP1155	Hypothetical protein Cj1460	2	2	2	2	2	2	2	2	2	2	2	2	2	2	2	2	2	2	2	2	2	2
CAMP1156*	Putative DNA methylase	4	4	4	4	4	4	4	4	177	177	4	177	177	177	177	177	177	177	177	177	177	177
CAMP1157	Flagellar P-ring protein (K02394)	5	5	5	5	5	5	5	5	5	5	5	5	5	5	5	5	5	5	5	5	5	5
CAMP1158	Hypothetical protein Cj1463	5	5	5	5	5	5	5	5	5	5	5	5	5	5	5	5	5	5	5	5	5	5
CAMP1159	Hypothetical protein Cj1464	3	3	3	3	3	3	3	3	3	3	3	3	3	3	3	3	3	3	3	3	3	3
CAMP1160	Hypothetical protein Cj1465	4	4	4	4	4	4	4	4	4	4	4	4	4	4	4	4	4	4	4	4	4	4
CAMP1161	Putative flagellar hook-associated protein (K02396)	5	5	5	5	5	5	5	5	5	5	5	5	5	5	5	5	5	5	5	5	5	5
CAMP1162	Hypothetical protein Cj1467	5	5	5	5	5	5	5	5	5	5	5	5	5	5	5	5	5	5	5	5	5	5
CAMP1163	Putative integral membrane protein (K07090)	5	5	5	5	5	5	5	5	5	5	5	5	5	5	5	5	5	5	5	5	5	5
CAMP1164	Putative type II protein secretion system E protein (K02454)	2	2	2	2	2	2	2	2	2	2	2	2	2	2	2	2	2	2	2	2	2	2
CAMP1165	Putative ATP/GTP-binding protein (K01714)	2	2	2	2	2	2	2	2	2	2	2	2	2	2	2	2	2	2	2	2	2	2
CAMP1166	Putative type II protein secretion system D protein (K02453)	5	5	5	5	5	5	5	5	5	5	5	5	5	5	5	5	5	5	5	5	5	5
CAMP1167	Hypothetical protein Cj1475c	2	2	2	2	2	2	2	2	2	2	2	2	2	2	2	2	2	2	2	2	2	2
CAMP1168	Pyruvate-flavodoxin oxidoreductase (K03737)	5	5	5	5	5	5	5	5	5	5	795	5	5	5	5	5	5	5	5	5	5	5
CAMP1169	Putative hydrolase (K01091)	5	5	5	5	5	5	5	5	5	5	5	5	5	5	5	5	5	5	5	5	5	5
CAMP1170	Outer membrane fibronectin-binding protein (K03286)	2	2	2	2	2	2	2	2	2	2	2	2	2	2	2	2	2	2	2	2	2	2
CAMP1171	Putative helicase (K03582)	2	2	2	2	2	2	2	2	2	2	2	2	2	2	2	2	2	2	2	2	2	2
CAMP1172	Hypothetical protein Cj1482c	2	2	2	2	2	2	2	2	2	2	2	2	2	2	2	2	2	2	2	2	2	2
CAMP1173	Putative lipoprotein	2	2	2	2	2	2	2	2	2	2	2	2	2	2	2	2	2	2	2	2	2	2
CAMP1174	Putative membrane protein	22	22	22	22	22	22	22	22	22	22	22	22	22	22	22	22	22	22	22	22	22	22
CAMP1175	Putative periplasmic protein	5	5	5	5	5	5	5	5	5	5	5	5	5	5	5	5	5	5	5	5	5	5
CAMP1176	Putative periplasmic protein	5	5	5	5	5	5	5	5	5	5	5	5	5	5	5	5	5	5	5	5	5	5
CAMP1177	cb-type cytochrome C oxidase subunit III (K00406)	5	5	5	5	5	5	5	5	5	5	5	5	5	5	5	5	5	5	5	5	5	5
CAMP1178	cb-type cytochrome C oxidase subunit IV (K00407)	1	1	1	1	1	1	1	1	1	1	1	1	1	1	1	1	1	1	1	1	1	1
CAMP1179	cb-type cytochrome C oxidase subunit II (K00405)	5	5	5	5	5	5	5	5	5	5	5	5	5	5	5	5	5	5	5	5	5	5
CAMP1180	cb-type cytochrome C oxidase subunit I (K00404)	5	5	5	5	5	5	5	5	5	5	5	5	5	5	5	5	5	5	5	5	5	5
CAMP1181	Putative two-component regulator	18	18	311	18	18	18	18	18	18	18	18	18	18	18	18	18	18	18	18	18	18	18
CAMP1182*	Putative two-component sensor	16	new#1	new#2	16	new#1	new#1	new#1	new#1	new#1	new#1	16	new#1	new#1	new#1	new#1	new#1	new#1	new#1	new#1	new#1	new#1	new#1
CAMP1183	Putative integral membrane protein (K09792)	11	11	11	11	11	11	11	11	11	11	11	11	11	11	11	11	11	11	11	11	11	11
CAMP1184	Carbamoyl-phosphate synthase small chain (K01956)	5	5	5	5	5	5	5	5	5	5	5	5	5	5	5	5	5	5	5	5	5	5
CAMP1185	Conserved hypothetical protein Cj1495c (K09804)	5	5	5	5	5	5	5	5	5	5	5	5	5	5	5	5	5	5	5	5	5	5
CAMP1186	Putative periplasmic protein	5	5	5	5	5	5	5	5	5	5	5	5	5	5	5	5	5	5	5	5	5	5
CAMP1187	Hypothetical protein Cj1497c	16	16	16	16	16	16	16	16	16	16	16	16	16	16	16	16	16	16	16	16	16	16
CAMP1188	Adenylosuccinate synthetase (K01939)	5	5	5	5	5	5	5	5	5	5	5	5	5	5	5	5	5	5	5	5	5	5
CAMP1189	Putative integral membrane protein (K07112)	5	5	5	5	5	5	5	5	5	5	5	5	5	5	5	5	5	5	5	5	5	5
CAMP1190	Conserved hypothetical protein Cj1501	5	5	5	5	5	5	5	5	5	5	5	5	5	5	5	5	5	5	5	5	5	5
CAMP1191	Putative sodium/proline symporter (K11928)	5	5	5	5	5	5	5	5	5	5	5	5	5	5	5	5	5	5	5	5	5	5
CAMP1192	Putative proline dehydrogenase/delta-1-pyrroline-5-carboxylate dehydrogenase (K13821)	5	5	5	5	5	5	5	5	5	5	5	5	5	5	5	5	5	5	5	5	5	5
CAMP1193	Putative selenide,water dikinase (K01008)	5	5	5	5	5	5	5	5	5	5	5	5	5	5	5	5	5	5	5	5	5	5
CAMP1194	Putative two-component response regulator (SirA-like protein)	5	5	5	5	5	5	5	5	5	5	5	5	5	5	5	5	5	5	5	5	5	5
CAMP1195	Putative MCP-type signal transduction protein (K03406)	2	2	2	2	587	2	2	2	2	2	new#1	2	2	2	2	2	2	2	2	2	2	2
CAMP1196	Putative regulatory protein	5	5	5	5	5	5	5	5	5	5	5	5	5	5	5	5	5	5	5	5	5	5
CAMP1197	FdhD protein (K02379)	5	5	5	5	5	5	5	5	5	5	5	5	5	5	5	5	5	5	5	5	5	5
CAMP1198	Putative formate dehydrogenase, cytochrom B subunit (K00127)	61	61	61	61	61	61	61	61	61	61	61	61	61	61	61	61	61	61	61	61	61	61
CAMP1199	Putative formate dehydrogenase iron-sulfur subunit (K00124)	4	4	4	4	4	4	4	4	4	4	4	4	4	4	4	4	4	4	4	4	4	4
CAMP1200	Putative formate dehydrogenase large subunit (Selenocysteine containing) (K00123)	new#1	new#1	new#1	new#1	new#1	new#1	new#1	new#1	new#1	new#1	new#1	new#1	new#1	new#1	new#1	new#2	new#1	new#1	new#1	new#1	new#1	new#1
CAMP1201	Possible periplasmic protein	5	5	5	5	5	5	5	5	5	5	5	5	5	5	5	5	5	5	5	5	5	5
CAMP1202	Hypothetical protein Cj1514c	5	5	5	5	5	5	5	5	5	5	5	5	5	5	5	5	5	5	5	5	5	5
CAMP1203	Putative decarboxylase (K13747)	4	4	4	4	4	4	4	4	4	4	4	4	4	4	4	4	4	4	4	4	4	4
CAMP1204	Putative periplasmic oxidoreductase (K04753)	5	5	5	5	5	5	5	5	5	5	5	5	5	5	5	5	5	5	5	5	5	5
CAMP1205	Putative molybdopterin converting factor,subunit 1 (K03636)	4	4	4	4	4	4	4	4	4	4	4	4	4	4	4	4	4	4	4	4	4	4
CAMP1206	Putative molybdopterin converting factor,subunit 2 (K03635)	5	5	5	5	5	5	5	5	5	5	5	5	5	5	5	5	5	5	5	5	5	5
CAMP1207	Putative molybdopterin biosynthesis protein (K03750)	5	5	5	5	5	5	5	5	5	5	5	5	5	5	5	5	5	5	5	5	5	5
CAMP1208	Phosphoribosylformylglycinamidine cyclo-ligase (K01933)	31	31	31	31	31	31	31	31	31	31	31	31	31	31	31	31	31	31	31	31	31	31
CAMP1209	Putative dephospho-CoA kinase (K00859)	5	5	5	5	5	5	5	5	5	5	5	5	5	5	5	5	5	5	5	5	5	5
CAMP1210	Diaminopimelate epimerase (K01778)	5	5	5	5	5	5	5	5	5	5	5	5	5	5	5	5	5	5	5	5	5	5
CAMP1211	Putative periplasmic protein (K03796)	4	4	4	4	4	4	4	4	4	4	4	4	4	4	4	4	4	4	4	4	4	4
CAMP1212	Putative helix-turn-helix containing protein (K07133)	5	new#1	5	5	5	5	5	5	5	5	5	5	5	5	5	5	5	5	5	5	5	5
CAMP1213	Putative bacterioferritin (K04047)	5	5	5	5	5	5	5	5	5	5	5	5	5	5	5	5	5	5	5	5	5	5
CAMP1214	Putative glucose-6-phosphate isomerase (K01810)	5	5	5	5	5	5	5	5	5	5	5	5	5	5	5	5	5	5	5	5	5	5
CAMP1215	UTP--glucose-1-phosphate uridylyltransferase (K00963)	5	5	5	5	5	5	5	5	5	5	5	5	5	5	5	5	5	5	5	5	5	5
CAMP1216	Acetyl-coenzyme A synthetase (K01895)	new#1	4	4	new#1	4	4	4	4	4	4	4	4	4	4	4	4	4	4	4	4	4	4
CAMP1217	Putative anion-uptake ABC-transport system ATP-binding protein (K06857)	11	11	11	11	11	11	11	11	11	11	11	new#1	11	11	11	11	11	11	11	11	11	11
CAMP1218	Putative anion-uptake ABC-transport system permease protein (K05773)	2	2	2	2	2	2	2	2	2	2	2	2	2	2	2	2	2	2	2	2	2	2
CAMP1219	Putative periplasmic protein (K05772)	5	5	5	5	5	5	5	5	5	5	5	5	5	5	5	5	5	5	5	5	5	5
CAMP1220	Conserved hypothetical protein Cj1541 (K07160)	4	4	4	4	4	4	4	4	4	4	4	4	4	4	4	4	4	4	4	4	4	4
CAMP1221	Putative allophanate hydrolase subunit 1	3	3	3	3	3	3	3	3	3	3	3	3	3	3	3	3	3	3	3	3	3	3
CAMP1222	Putative allophanate hydrolase subunit 2	4	4	4	4	4	4	4	4	4	4	4	4	4	4	4	4	4	4	4	4	4	4
CAMP1223	Putative integral membrane protein	4	4	4	4	4	4	4	4	4	4	4	4	4	4	4	4	4	4	4	4	4	4
CAMP1224	MdaB protein homolog (K03923)	2	2	2	2	2	2	2	2	2	2	2	2	2	2	2	2	2	2	2	2	2	2
CAMP1225	Putative NADP-dependent alcohol dehydrogenase (K13979)	5	5	5	5	5	5	5	5	5	5	5	5	5	5	5	5	5	5	5	5	5	5
CAMP1226	Putative transcriptional regulator	48	48	48	48	48	48	48	48	48	48	48	48	48	48	48	48	48	48	48	48	48	48
CAMP1227	Hypothetical protein Cj1562	new#1	new#1	new#1	new#1	new#1	new#1	new#1	new#1	new#1	new#1	new#1	new#1	new#1	new#1	new#1	new#1	new#1	new#1	new#1	new#1	new#1	new#1
CAMP1228	Putative transcriptional regulator	5	5	5	5	5	5	5	5	5	5	5	5	5	5	5	5	5	5	5	5	5	5
CAMP1229	Paralysed flagellum protein	3	3	3	3	3	3	3	3	3	3	3	3	3	3	3	3	3	3	3	3	3	3
CAMP1230	NADH dehydrogenase I chain N (K00343)	2	2	2	2	2	2	2	2	2	2	2	2	2	2	2	2	2	2	2	2	2	2
CAMP1231	NADH dehydrogenase I chain M (K00342)	5	5	5	5	5	5	5	5	5	5	5	5	5	5	5	5	5	5	5	5	5	5
CAMP1232	NADH dehydrogenase I chain L (K00341)	5	5	5	5	5	5	5	5	5	5	5	5	5	5	5	5	5	5	5	5	5	5
CAMP1233	NADH dehydrogenase I chain K (K00340)	2	2	2	2	2	2	2	2	2	2	2	2	2	2	2	2	2	2	2	2	2	2
CAMP1234	NADH dehydrogenase I chain J (K00339)	5	5	5	5	5	5	5	5	5	5	5	5	5	5	5	5	5	5	5	5	5	5
CAMP1235	NADH dehydrogenase I chain I (K00338)	27	27	27	27	27	27	27	27	27	27	27	27	27	27	27	27	27	27	27	27	27	27
CAMP1236	NADH dehydrogenase I chain H (K00337)	5	5	5	5	5	5	5	5	5	5	5	5	5	5	5	5	5	5	5	5	5	5
CAMP1237	Putative NADH dehydrogenase I chain G (K00336)	5	5	5	5	5	5	5	5	5	5	5	5	5	5	5	5	5	5	5	5	5	5
CAMP1238	Hypothetical protein Cj1574c (K00335)	5	5	5	5	5	5	5	5	5	5	5	5	5	5	5	5	5	5	5	5	5	5
CAMP1239	Hypothetical protein Cj1575c (K00334)	5	5	5	5	5	5	5	5	5	5	5	5	5	5	5	5	5	5	5	5	5	5
CAMP1240	NADH dehydrogenase I chain D (K00333)	5	5	5	5	5	5	5	5	5	5	5	5	5	5	5	5	5	5	5	5	5	5
CAMP1241	NADH dehydrogenase I chain C (K00332)	2	2	2	2	2	2	2	2	2	2	2	2	2	2	2	2	2	2	2	2	2	2
CAMP1242	NADH dehydrogenase I chain B (K00331)	5	5	5	5	5	5	5	5	5	5	5	5	5	5	5	5	5	5	5	5	5	5
CAMP1243	NADH dehydrogenase I chain A (K00330)	5	5	5	5	5	5	5	5	5	5	5	5	5	5	5	5	5	5	5	5	5	5
CAMP1244	Putative peptide ABC-transport system ATP-binding protein (K02032)	5	5	5	5	5	5	5	5	5	5	5	5	5	5	5	5	5	5	5	5	5	5
CAMP1245	Putative peptide ABC-transport system ATP-binding protein (K02031)	5	5	5	5	5	5	5	5	5	5	5	5	5	5	5	5	5	5	5	5	5	5
CAMP1246	Putative peptide ABC-transport system permease protein (K02034)	5	5	5	5	5	5	5	5	5	5	5	5	5	5	5	5	5	5	5	5	5	5
CAMP1247	Putative peptide ABC-transport system permease protein (K02033)	5	5	5	5	5	5	5	5	5	5	5	5	5	5	5	5	5	5	5	5	5	5
CAMP1248	Putative peptide ABC-transport system periplasmic peptide-binding protein (K02035)	4	4	4	4	4	4	4	4	4	4	4	4	4	4	4	4	4	4	4	4	4	4
CAMP1249	Single domain haemoglobin	5	5	5	5	5	5	5	5	5	5	5	5	5	5	5	5	5	5	5	5	5	5
CAMP1250	Putative ABC transporter (K06161)	5	5	5	5	5	5	5	5	5	5	5	5	5	5	5	5	5	5	5	5	5	5
CAMP1251	Putative MFS (Major Facilitator Superfamily) transport protein	5	5	5	5	5	5	5	5	5	5	5	5	5	5	5	5	5	5	5	5	5	5
CAMP1252	Translation initiation factor IF-1 (K02518)	1	1	1	1	1	1	1	1	1	1	1	1	1	1	1	1	1	1	1	1	1	1
CAMP1253	DNA-directed RNA polymerase alpha chain (K03040)	5	372	5	5	5	5	5	5	5	5	5	5	5	5	5	5	5	5	5	5	5	5
CAMP1254	ATP phosphoribosyltransferase (K00765)	5	5	5	5	5	5	5	5	5	5	5	5	5	5	5	5	5	5	5	5	5	5
CAMP1255	Histidinol dehydrogenase (K00013)	5	5	5	5	5	5	5	5	5	5	5	5	5	5	5	5	5	5	5	5	5	5
CAMP1256	Imidazoleglycerol-phosphate dehydratase/histidinol-phosphatase (K01089)	4	4	4	4	4	4	4	4	4	4	4	4	4	4	4	4	4	4	4	4	4	4
CAMP1257	Imidazole glycerol phosphate synthase subunit (K02501)	5	5	5	5	5	5	5	5	5	5	5	5	5	5	5	5	5	5	5	5	5	5
CAMP1258	Phosphoribosylformimino-5-aminoimidazole carboxamide ribotide isomerase (K01814)	5	5	5	5	5	5	5	5	5	5	5	5	5	5	5	5	5	5	5	5	5	5
CAMP1259	Imidazole glycerol phosphate synthase subunit (K02500)	5	5	5	5	5	5	5	5	5	5	5	5	5	5	5	5	5	5	5	5	5	5
CAMP1260	Phosphoribosyl-AMP cyclohydrolase/ phosphoribosyl-ATP pyrophosphohydrolase (K11755)	5	5	5	5	5	5	5	5	5	5	5	5	5	5	5	5	5	5	5	5	5	5
CAMP1261	Putative 2,3,4,5-tetrahydropyridine-2-carboxylate N-succinyltransferase (K00674)	5	5	5	5	5	5	5	5	5	5	5	5	5	5	5	5	5	5	5	5	5	5
CAMP1262	Putative ATP/GTP-binding protein (Mrp protein homolog) (K03593)	5	5	5	5	5	5	5	5	5	5	5	5	5	5	5	5	5	5	5	5	5	5
CAMP1263	2-C-methyl-D-erythritol 4-phosphate cytidylyltransferase/ 2-C-methyl-D-erythritol 2,4-cyclodiphosphate synthase (K12506)	4	4	4	4	4	4	4	4	4	4	4	4	4	4	4	4	4	4	4	4	4	4
CAMP1264	Putative two-component regulator	3	3	3	3	3	3	3	3	3	3	3	3	3	3	3	3	3	3	3	3	3	3
CAMP1265	Putative sulfate adenylyltransferase (K00958)	5	5	5	5	5	5	5	5	5	5	5	5	5	5	5	5	5	452	280	5	5	280
CAMP1266	Putative phosphatidylglycerophosphatase (K01095)	4	4	4	4	4	4	4	4	4	4	4	4	4	4	4	4	4	4	4	4	4	4
CAMP1267	Peptide chain release factor 1 (K02835)	5	5	5	5	5	5	5	5	5	5	5	5	5	5	5	5	5	5	5	5	5	5
CAMP1268	Putative pyridoxamine 5'-phosphate oxidase (K07226)	5	5	5	5	5	5	5	5	5	5	5	5	5	5	5	5	5	5	5	5	5	5
CAMP1269	Haemin uptake system outer membrane receptor (K02014)	14	14	14	14	14	14	14	14	14	14	14	14	14	14	14	14	14	14	14	14	14	14
CAMP1270	Putative haemin uptake system permease protein (K02015)	5	5	5	5	5	5	5	5	5	5	5	5	5	5	5	5	5	5	5	5	5	5
CAMP1271	Putative haemin uptake system ATP-binding protein (K02013)	5	5	5	5	5	5	5	5	5	5	5	5	5	5	5	5	5	5	5	5	5	5
CAMP1272	Putative haemin uptake system periplasmic haemin-binding protein (K02016)	2	2	2	2	2	2	2	2	2	2	2	2	2	2	2	2	2	2	2	2	2	2
CAMP1273	Putative radical SAM domain protein	6	6	6	6	6	6	6	6	6	6	6	6	6	6	6	6	6	6	6	6	6	6
CAMP1274	Alpha-ketoglutarate permease (K03761)	13	13	13	13	13	13	13	13	13	13	13	13	13	13	13	13	13	13	13	13	13	13
CAMP1275	A/G-specific adenine glycosylase (K03575)	21	21	21	21	21	21	21	21	21	21	21	21	21	21	21	21	21	21	21	21	21	21
CAMP1276	Putative periplasmic protein	4	4	4	4	4	4	4	4	4	4	4	4	4	4	4	4	4	4	4	4	4	4
CAMP1277	Riboflavin-specific deaminase/reductase (K11752)	2	2	2	2	2	2	2	2	2	2	2	2	2	2	2	2	2	2	2	2	2	2
CAMP1278	Putative membrane protein	5	5	5	5	5	5	5	5	5	5	5	5	5	5	5	5	5	5	5	5	5	5
CAMP1279	L-serine dehydratase (K01752)	362	362	362	362	362	362	362	362	362	362	362	362	362	362	362	362	362	362	362	362	362	362
CAMP1280	Putative periplasmic protein	5	5	5	5	5	5	5	5	5	5	5	5	5	5	5	5	5	5	5	5	5	5
CAMP1281	Hypothetical protein Cj1627c	5	5	5	5	5	5	5	5	5	5	5	5	5	5	5	5	5	5	5	5	5	5
CAMP1282	Putative exbB/tolQ family transport protein (K03561)	5	5	5	5	5	5	5	5	5	5	5	5	5	5	5	5	5	5	5	5	5	5
CAMP1283	Putative exbD/tolR family transport protein (K03559)	2	2	2	2	2	2	2	2	2	2	2	2	2	2	2	2	2	2	2	2	2	2
CAMP1284	Conserved hypothetical protein Cj1631c	3	3	3	3	3	3	3	3	3	3	3	3	3	3	3	3	3	3	3	3	3	3
CAMP1285	Putative periplasmic protein	4	4	4	4	4	4	4	4	4	4	4	4	4	4	4	4	4	4	4	4	4	4
CAMP1286	Putative ATP-binding protein (K00566)	5	5	5	5	5	5	5	5	5	5	5	5	5	5	5	5	5	5	5	5	5	5
CAMP1287	Chorismate synthase (K01736)	5	5	5	5	5	5	5	5	5	5	5	5	5	5	5	5	5	5	5	5	5	5
CAMP1288	Ribonuclease III (K03685)	5	5	5	5	5	5	5	5	5	5	5	5	5	5	5	5	5	5	5	5	5	5
CAMP1289	Ribonuclease HI (K03469)	5	5	5	5	5	5	5	5	5	5	5	5	5	5	5	5	5	5	5	5	5	5
CAMP1290	Putative periplasmic protein	4	4	4	4	4	4	4	4	4	4	4	4	4	4	4	4	4	4	4	4	4	4
CAMP1291	DNA primase (K02316)	5	5	5	5	5	5	5	5	5	5	5	5	5	5	5	5	5	5	5	5	5	5
CAMP1292	NifU protein homolog	16	16	16	16	16	16	16	16	16	16	16	16	16	16	16	16	16	16	16	16	16	16
CAMP1293	Hypothetical protein Cj1640	5	5	5	5	5	5	5	5	5	5	5	5	5	5	5	5	5	5	5	5	5	5
CAMP1294	UDP-N-acetylmuramoylalanyl-D-glutamate--2, 6-diaminopimelate ligase (K01928)	5	5	5	5	5	5	5	5	5	5	5	5	5	5	5	5	5	5	5	5	5	5
CAMP1295*	Conserved hypothetical protein Cj1642 (K09747)	4	4	4	4	4	4	4	4	4	4	4	4	new#1	new#1	new#1	new#1	new#1	new#1	new#1	new#1	new#1	new#1
CAMP1296	Putative periplasmic protein	5	5	5	5	5	5	5	5	5	5	5	5	5	5	5	5	5	5	5	5	5	5
CAMP1297	Geranyltranstransferase (K00795)	5	5	5	5	5	5	5	5	5	5	5	5	5	5	5	5	5	5	5	5	5	5
CAMP1298	Transketolase (K00615)	5	5	5	5	5	5	5	5	5	5	5	5	5	5	5	5	5	5	5	5	5	5
CAMP1299	Putative ABC transport system permease (K02066)	5	5	5	5	5	5	5	5	5	5	5	5	5	5	5	5	5	5	5	5	5	5
CAMP1300	Putative ABC transport system ATP-binding protein (K02065)	5	5	5	5	5	5	5	5	5	5	5	5	5	5	5	5	5	5	5	5	5	5
CAMP1301	Putative ABC transport system periplasmic substrate-binding protein (K02067)	5	5	5	5	5	5	5	5	5	5	5	5	5	5	5	5	5	5	5	5	5	5
CAMP1302	Putative lipoprotein (K18480)	2	2	2	2	2	2	2	2	2	2	2	2	2	2	2	2	2	2	2	2	2	2
CAMP1303	Hypothetical protein Cj1650	4	4	4	4	4	4	4	4	4	4	4	4	4	4	4	4	4	4	4	4	4	4
CAMP1304	Methionine aminopeptidase (K01265)	5	5	5	5	5	5	5	5	5	5	5	5	5	5	5	5	5	5	5	5	5	5
CAMP1305	Glutamate racemase (K01776)	193	193	193	193	193	193	193	193	193	193	193	193	193	193	193	193	193	193	193	193	193	193
CAMP1306	Putative lipoprotein	5	5	5	5	5	5	5	5	5	5	5	5	5	5	5	5	5	5	5	5	5	5
CAMP1307	Na(+)/H(+) antiporter (K03313)	5	5	5	5	5	5	5	5	5	5	5	5	5	5	5	5	5	5	5	5	5	5
CAMP1308	Na(+)/H(+) antiporter (K03313)	5	5	5	5	5	5	5	5	5	5	5	5	5	5	5	5	5	5	5	5	5	5
CAMP1309	Hypothetical protein Cj1656c	12	12	12	12	12	12	12	12	12	12	12	12	12	12	12	12	12	12	12	12	12	12
CAMP1310	Putative iron permease (K07243)	5	5	5	5	5	5	5	5	5	5	5	5	5	5	5	5	5	5	5	5	5	5
CAMP1311	Periplasmic protein p19 (K07230)	5	5	5	5	5	5	5	5	5	5	5	5	5	5	5	5	5	5	5	5	5	5
CAMP1312	Putative integral membrane protein	5	5	5	5	5	5	5	5	5	5	5	5	5	5	5	5	5	5	5	5	5	5
CAMP1313	Possible ABC transport system permease (K02004)	742	742	742	742	742	742	742	742	742	742	742	742	742	742	742	742	742	742	742	742	742	742
CAMP1314	Putative integral membrane protein (K02004)	5	5	5	5	5	5	5	5	5	5	5	5	5	5	5	5	5	5	5	5	5	5
CAMP1315	Putative ABC transport system ATP-binding protein (K02003)	4	4	4	4	4	4	4	4	4	4	4	4	4	4	4	4	4	4	4	4	4	4
CAMP1316	Putative periplasmic thiredoxin	4	4	4	4	4	4	4	4	4	4	4	4	4	4	4	4	4	4	4	4	4	4
CAMP1317	Putative lipoprotein thiredoxin	3	3	3	3	3	3	3	3	3	3	3	3	3	3	3	3	3	3	3	3	3	3
CAMP1318	Putative ATP-dependent DNA ligase (K10747)	2	2	2	2	2	2	2	2	2	2	2	2	2	2	2	2	2	2	2	2	2	2
CAMP1319	Putative periplasmic protein	5	5	5	5	5	5	5	5	5	5	5	5	5	5	5	5	5	5	5	5	5	5
CAMP1320	Hypothetical protein Cj1671c	1	1	1	1	1	1	1	1	1	1	1	1	1	1	1	1	1	1	1	1	1	1
CAMP1321	Enolase (K01689)	5	5	5	5	5	5	5	5	5	5	5	5	5	5	5	5	5	5	5	5	5	5
CAMP1322	RecA protein (K03553)	5	5	5	5	5	5	5	5	5	5	5	5	5	5	5	5	5	5	5	5	5	5
CAMP1323	Conserved hypothetical protein Cj1674 (K11785)	5	5	5	5	5	5	5	5	5	5	5	5	5	5	5	5	5	5	5	5	5	5
CAMP1324	Flagellar biosynthetic protein (K02420)	5	5	5	5	5	5	5	5	5	5	5	5	5	5	5	5	5	5	5	5	5	5
CAMP1325	UDP-N-acetylenolpyruvoylglucosamine reductase (K00075)	5	5	5	5	5	5	5	5	5	5	5	5	5	5	5	5	5	5	5	5	5	5
CAMP1326	Putative periplasmic protein	2	2	2	2	2	2	2	2	2	2	2	2	2	2	2	2	2	2	2	2	2	2
CAMP1327	CysQ protein homolog (K01082)	5	5	5	5	5	5	5	5	5	5	5	5	5	5	5	5	5	5	5	5	5	5
CAMP1328	Citrate synthase (K01647)	5	5	5	5	5	5	5	5	5	5	5	5	5	5	5	5	5	5	5	5	5	5
CAMP1329	Putative transmembrane transport protein	4	4	4	4	4	4	4	4	4	4	4	4	4	4	4	4	4	4	4	4	4	4
CAMP1330	Putative biotin synthase (K01012)	5	5	5	5	5	5	5	5	5	5	5	5	5	5	5	5	5	5	5	5	5	5
CAMP1331	DNA topoisomerase I (K03168)	4	4	4	4	4	4	4	4	4	4	4	4	4	4	4	4	4	4	4	4	4	4
CAMP1332	Putative efflux protein	4	4	4	4	4	4	4	4	4	4	4	4	4	4	4	4	4	4	4	4	4	4
CAMP1333	Preprotein translocase subunit (K03076)	5	5	5	5	5	5	5	5	5	5	5	5	5	5	5	5	5	5	5	5	5	5
CAMP1334	Putative ribosomal pseudouridine synthase (K06178)	5	5	5	5	5	5	5	5	5	5	5	5	5	5	5	5	5	5	5	5	5	5
CAMP1335*	Putative metallo-beta-lactamase family protein (K12574)	2	2	2	2	2	2	2	2	2	2	2	317	317	317	317	317	317	317	317	317	317	317
CAMP1336	Putative dimethyladenosine transferase (16S rRNA dimethylase) (K02528)	2	2	2	2	2	2	2	2	2	2	2	2	2	2	2	2	2	2	2	2	2	2
CAMP1337	Hypothetical protein Cj1712	5	5	5	5	5	5	5	5	5	5	5	5	5	5	5	5	5	5	5	5	5	5
CAMP1338	Putative radical SAM domain protein (K06941)	5	5	5	5	5	5	5	5	5	5	5	5	5	5	5	5	5	5	5	5	5	5
CAMP1339	Putative acetyltransferase	3	3	3	3	3	3	3	3	3	3	3	3	3	3	3	3	3	3	3	3	3	3
CAMP1340	3-isopropylmalate dehydratase small subunit (K01704)	1	1	1	1	1	1	1	1	1	1	1	1	1	1	1	1	1	1	1	1	1	1
CAMP1341	3-isopropylmalate dehydratase large subunit (K01703)	5	5	5	5	5	5	5	5	5	5	5	5	5	5	5	5	5	5	5	5	5	5
CAMP1342	3-isopropylmalate dehydrogenase (K00052)	5	5	5	5	5	5	5	5	5	5	5	5	5	5	5	5	5	5	5	5	5	5
CAMP1343	2-isopropylmalate synthase (K01649)	20	20	20	20	20	20	20	20	20	20	20	20	20	20	20	20	20	20	20	20	20	20
CAMP1344	Hypothetical protein Cj1720	4	4	4	4	4	4	4	4	4	4	4	4	4	4	4	4	4	4	4	4	4	4
CAMP1345	Putative outer membrane protein	20	20	20	20	20	20	20	20	20	20	20	20	20	20	20	20	20	20	20	20	20	20
CAMP1346	Putative GTP cyclohydrolase I (K09457)	5	5	5	5	5	5	5	5	5	5	5	5	5	5	5	5	5	5	5	5	5	5
CAMP1347	Small hydrophobic protein	new#1	new#1	new#1	new#1	new#1	new#1	new#1	new#1	new#1	new#1	new#1	new#1	new#1	new#1	new#1	new#1	new#1	new#1	new#1	new#1	new#1	new#1
CAMP1348	Crossover junction endodeoxyribonuclease (K01159)	24	24	24	24	24	24	24	24	24	24	24	24	24	24	24	24	24	24	24	24	24	24
CAMP1349*	Pseudogene (putative TonB-denpendent outer membrane receptor)	37	37	449	37	37	37	37	37	303	303	37	303	450	303	303	303	303	303	303	303	303	303
CAMP1350	Pseudogene (nitroreductase)	new#1	new#1	new#1	new#1	new#1	new#1	new#1	new#1	new#1	new#1	new#1	new#1	new#1	new#1	new#1	new#1	new#1	new#1	new#1	new#1	new#1	new#1
CAMP1351*	Pseudogene (putative glycerol-3-phosphate transporter)	2	2	2	2	2	2	2	2	2	2	2	2	2	2	44	44	44	44	44	44	44	44
CAMP1352	Pseudogene (putative C4-dicarboxylate anaerobic carrier)	17	17	17	17	17	17	17	17	17	17	17	17	17	17	17	17	17	17	17	17	17	17
CAMP1353	Pseudogene (putative MmgE/PrpD family protein)	18	18	18	18	18	18	18	18	18	18	18	18	18	18	18	18	18	18	18	18	18	18
CAMP1354	Pesudogene (type II protein secretion system F protein)	18	18	18	18	18	18	18	18	18	18	18	18	18	18	18	18	18	18	18	18	18	18
CAMP1355	Pseudogene (putative C4-dicarboxylate anaerobic carrier)	347	347	347	347	347	347	347	347	347	347	347	347	347	347	347	347	347	347	347	347	347	347
CAMP1356*	30S ribosomal protein S1	106	106	106	106	106	106	106	106	185	185	106	185	185	185	185	185	185	185	185	185	185	185
CAMP1357	30S ribosomal protein S2	13	13	13	13	13	13	13	13	13	13	13	13	13	13	13	13	13	13	13	13	13	13
CAMP1358	30S ribosomal protein S3	8	8	8	8	8	8	8	8	8	8	8	8	8	8	8	8	8	8	8	8	8	8
CAMP1359	30S ribosomal protein S4	11	11	11	11	11	11	11	11	11	11	11	11	11	11	11	11	11	11	11	11	11	11
CAMP1360	30S ribosomal protein S5	2	2	2	2	2	2	2	2	2	2	2	2	2	2	2	2	2	2	2	2	2	2
CAMP1361	30S ribosomal protein S6	6	6	6	6	6	6	6	6	6	6	6	6	6	6	6	6	6	6	6	6	6	6
CAMP1362	30S ribosomal protein S7	1	1	1	1	1	1	1	1	1	1	1	1	1	1	1	1	1	1	1	1	1	1
CAMP1363	30S ribosomal protein S8	5	5	5	5	5	5	5	5	5	5	5	5	5	5	5	5	5	5	5	5	5	5
CAMP1364	30S ribosomal protein S9	2	2	2	2	2	2	2	2	2	2	2	2	2	2	2	2	2	2	2	2	2	2
CAMP1365	30S ribosomal protein S10	2	2	2	2	2	2	2	2	2	26	2	2	2	2	26	2	2	2	2	2	2	2
CAMP1366	30S ribosomal protein S11	1	1	1	1	1	1	1	1	1	1	1	1	1	1	1	1	1	1	1	1	1	1
CAMP1367	30S ribosomal protein S12	2	2	2	2	2	2	2	2	2	2	2	2	2	2	2	2	2	2	2	2	2	2
CAMP1368	30S ribosomal protein S13	1	1	1	1	1	1	1	1	1	1	1	1	1	1	1	1	1	1	1	1	1	1
CAMP1369	30S ribosomal protein S14	2	2	2	2	2	2	2	2	2	2	2	2	2	2	2	2	2	2	2	2	2	2
CAMP1370	30S ribosomal protein S15	2	2	2	2	2	2	2	2	2	2	2	2	2	2	2	2	2	2	2	2	2	2
CAMP1371	30S ribosomal protein S16	2	2	2	2	2	2	2	2	2	2	2	2	2	2	2	2	2	2	2	2	2	2
CAMP1372	30S ribosomal protein S17	2	2	2	2	2	2	2	2	2	2	2	2	2	2	2	2	2	2	2	2	2	2
CAMP1373	30S ribosomal protein S18	1	1	1	1	1	1	1	1	1	1	1	1	102	1	1	1	1	1	1	1	1	1
CAMP1374	30S ribosomal protein S19	2	2	2	2	2	2	2	2	2	2	2	2	2	2	2	2	2	2	2	2	2	2
CAMP1375	30S ribosomal protein S20	2	2	2	2	2	2	2	2	2	2	2	2	2	2	2	2	2	2	2	2	2	2
CAMP1376	30S ribosomal protein S21	2	2	2	2	2	2	2	2	2	2	2	2	2	2	2	2	2	2	2	2	2	2
CAMP1377	50S ribosomal protein L1	2	2	2	2	2	2	2	2	2	2	2	2	2	2	2	2	2	2	2	2	2	2
CAMP1378	50S ribosomal protein L2	2	2	2	2	2	2	2	2	2	2	2	2	2	2	2	2	2	2	2	2	2	2
CAMP1379	50S ribosomal protein L3	78	78	78	78	78	78	78	78	78	78	78	78	78	78	78	78	78	78	78	78	78	78
CAMP1380	50S ribosomal protein L4	2	2	2	2	2	2	2	2	2	2	2	2	2	2	2	2	2	2	2	2	2	2
CAMP1381	50S ribosomal protein L5	2	2	2	2	2	2	2	2	2	2	2	2	2	2	2	2	2	2	2	2	2	2
CAMP1382	50S ribosomal protein L6	2	2	2	2	2	2	2	2	2	2	2	2	2	2	2	2	2	2	2	2	2	2
CAMP1383	50S ribosomal protein L7/L12	2	2	2	2	2	2	2	2	2	2	2	2	2	2	2	2	2	2	2	2	2	2
CAMP1384	50S ribosomal protein L9	243	243	243	243	243	243	243	243	243	243	243	243	243	243	243	243	243	243	243	243	243	243
CAMP1385	50S ribosomal protein L10	2	2	2	2	2	2	2	2	2	2	2	2	2	2	2	2	2	2	2	2	2	2
CAMP1386	50S ribosomal protein L11	1	1	1	1	1	1	1	1	1	1	1	1	1	1	1	1	1	1	1	1	1	1
CAMP1387	50S ribosomal protein L13	2	2	2	2	2	2	2	2	2	2	2	2	2	2	2	2	2	2	2	2	2	2
CAMP1388	50S ribosomal protein L14	2	2	2	2	2	2	2	2	2	2	2	2	2	2	2	2	2	2	2	2	2	2
CAMP1389	50S ribosomal protein L15	2	2	2	2	2	2	2	2	2	2	2	2	2	2	2	2	2	2	2	2	2	2
CAMP1390	50S ribosomal protein L16	2	2	2	2	2	2	2	2	2	2	2	2	2	2	2	2	2	2	2	2	2	2
CAMP1391	50S ribosomal protein L17	8	8	8	8	8	8	8	8	8	8	8	8	8	8	8	8	8	8	8	8	8	8
CAMP1392	50S ribosomal protein L18	2	2	2	2	2	2	2	2	2	2	2	2	2	2	2	2	2	2	2	2	2	2
CAMP1393	50S ribosomal protein L19	2	2	2	2	2	2	2	2	2	2	2	2	2	2	2	2	2	2	2	2	2	2
CAMP1394	50S ribosomal protein L20	2	2	2	2	2	2	2	2	2	2	2	2	2	2	2	2	2	2	2	2	2	2
CAMP1395	50S ribosomal protein L21	1	1	1	1	1	1	1	1	1	1	1	1	1	1	1	1	1	1	1	1	1	1
CAMP1396	50S ribosomal protein L22	129	129	129	129	129	129	129	129	129	129	129	129	129	129	129	129	129	129	129	129	129	129
CAMP1397	50S ribosomal protein L23	2	2	2	2	2	2	2	2	2	2	2	2	2	2	2	2	2	2	2	2	2	2
CAMP1398	50S ribosomal protein L24	4	4	4	4	4	4	4	4	4	4	4	4	4	4	4	4	4	4	4	4	4	4
CAMP1399	50S ribosomal protein L27	34	34	34	34	34	34	34	34	34	34	34	34	34	34	34	34	34	34	34	34	34	34
CAMP1400	50S ribosomal protein L28	2	2	2	2	2	2	2	2	2	2	2	2	2	2	2	2	2	2	2	2	2	2
CAMP1401	50S ribosomal protein L29	1	1	1	1	1	1	1	1	1	1	1	1	1	1	1	1	1	1	1	1	1	1
CAMP1402	50S ribosomal protein L31	1	1	1	1	1	1	1	1	1	1	1	1	1	1	1	1	1	1	1	1	1	1
CAMP1403	50S ribosomal protein L32	1	1	1	1	1	1	1	1	1	1	1	1	1	1	1	1	1	1	1	1	1	1
CAMP1404	50S ribosomal protein L33	1	1	1	1	1	1	1	1	1	1	1	1	1	1	1	1	1	1	1	1	1	1
CAMP1405	50S ribosomal protein L34	9	9	9	9	9	9	9	9	9	9	9	9	9	9	9	9	9	9	9	9	9	9
CAMP1406	50S ribosomal protein L35	2	2	2	2	2	2	2	2	2	2	2	2	2	2	2	2	2	2	2	2	2	2
CAMP1407	50S ribosomal protein L36	2	2	2	2	2	2	2	2	2	2	2	2	2	2	2	2	2	2	2	2	2	2

## Sheet: Table S3
Supplementary Table S3. Full results of cgMLST 1343-loci analysis performed on the 16 isolates from the comparative study [14]. new#1 = novel allele, not yet defined in the PubMLST database.
Locus	Full name/product	H1	H2	H3	H4	H5	H6	H7	H8	H9	H10	H11	H12	H13	H14	H15	H16
CAMP0001	Chromosomal replication initiator protein (K02313)	61	61	61	61	61	61	61	61	61	61	61	61	61	61	61	61
CAMP0002	DNA polymerase III, beta chain (K02338)	64	64	64	64	64	64	64	64	64	64	64	64	64	64	64	64
CAMP0003	DNA gyrase subunit B (K02470)	70	70	70	70	new#1	new#1	new#1	new#1	new#1	new#1	new#1	new#1	new#1	new#1	new#1	new#1
CAMP0006	Putative Na+/H+ antiporter family protein (K07084)	2	2	2	2	2	2	2	2	2	2	2	2	2	2	2	2
CAMP0007	Glutamate synthase (NADPH) large subunit (K00265)	65	65	65	65	65	65	65	65	65	65	65	65	65	65	65	65
CAMP0009	Glutamate synthase (NADPH) small subunit (K00266)	22	22	22	22	22	22	22	22	22	22	22	22	22	22	22	22
CAMP0010	Ribonuclease HII (K03470)	22	22	22	22	22	22	22	22	22	22	22	22	22	22	22	22
CAMP0012	Non-haem iron protein	22	22	22	22	22	22	22	22	22	22	22	22	22	22	22	22
CAMP0013	Dihydroxy-acid dehydratase (K01687)	22	22	22	22	22	22	22	22	22	22	22	22	22	22	22	22
CAMP0015	Hypothetical protein Cj0015c (K07023)	20	20	20	20	20	20	20	20	20	20	20	20	20	20	20	20
CAMP0016	Putative transcriptional regulatory protein (K06920)	14	14	14	14	14	14	14	14	14	14	14	14	14	14	14	14
CAMP0017	Disulphide bond formation protein	23	23	23	23	23	23	23	23	23	23	23	23	23	23	23	23
CAMP0018	Disulphide bond formation protein	1	1	1	1	1	1	1	1	1	1	1	1	1	1	1	1
CAMP0021	Putative fumarylacetoacetate (FAA) hydrolase family protein	127	127	127	127	127	127	127	127	127	127	127	127	127	127	127	127
CAMP0022	Putative ribosomal pseudouridine synthase (K06180)	21	21	21	21	21	21	21	21	21	21	21	21	21	21	21	21
CAMP0023	Adenylosuccinate lyase (K01756)	699	699	699	699	699	699	699	699	699	699	699	699	699	699	699	699
CAMP0024	Ribonucleoside-diphosphate reductase alpha chain (K00525)	new#1	23	23	23	23	23	23	23	23	23	23	23	23	23	23	23
CAMP0025	Putative sodium:dicarboxylate family transmembrane symporter (K06956)	56	56	56	56	56	56	56	56	56	56	56	56	56	56	56	56
CAMP0026	Thymidylate synthase (K03465)	19	19	19	19	19	19	19	19	19	19	19	19	19	19	19	19
CAMP0027	CTP synthase (K01937)	22	22	22	22	22	22	22	22	22	22	22	22	22	22	22	22
CAMP0028	Putative single-stranded-DNA-specific exonuclease (K07462)	15	15	15	15	15	15	15	15	15	15	15	15	15	15	15	15
CAMP0029	Cytoplasmic L-asparaginase (K01424)	18	18	18	18	18	18	18	18	18	18	18	18	18	18	18	18
CAMP0031	Putative type IIS restriction/modification enzyme	new#1	new#1	new#1	new#1	new#1	new#1	new#1	new#1	new#1	new#1	new#1	new#1	new#1	new#1	new#1	new#1
CAMP0033	Putative periplasmic protein (K09797)	63	63	63	63	63	63	63	63	63	63	63	63	63	63	63	63
CAMP0034	Putative efflux protein (K07552)	860	860	860	860	860	860	860	860	860	860	860	860	860	860	860	860
CAMP0035	Hypothetical protein Cj0036	23	23	23	23	23	23	23	23	23	23	23	23	23	23	23	23
CAMP0037	Putative poly(A) polymerase family protein	13	13	13	13	13	13	13	13	13	13	13	13	13	13	13	13
CAMP0038	GTP-binding protein TypA homolog (K06207)	19	19	19	19	19	19	19	19	19	19	19	19	19	19	19	19
CAMP0039	Hypothetical protein Cj0040	2	2	2	2	2	2	2	2	2	2	2	2	2	2	2	2
CAMP0041	Putative flagellar hook assembly protein (K02389)	2	2	2	2	2	2	2	2	2	2	2	2	2	2	2	2
CAMP0042	Flagellar hook protein (K02390)	2	2	2	2	2	2	2	2	2	2	2	2	2	2	2	2
CAMP0043	Hypothetical protein Cj0044c	44	44	44	44	44	44	44	44	44	44	44	44	44	44	44	44
CAMP0045	tRNA (5-methylaminomethyl-2-thiouridylate)-methyltransferase (K00566)	24	24	24	24	24	24	24	24	24	24	24	24	24	24	24	24
CAMP0046	Putative lysine decarboxylase family protein (K06966)	19	19	19	19	19	19	19	19	19	19	19	19	19	19	19	19
CAMP0051	Putative flagellar motor switch protein (K02417)	2	2	2	2	2	2	new#1	new#1	new#1	new#1	new#1	new#1	new#1	new#1	new#1	new#1
CAMP0052	Flagellar motor switch protein (K02416)	2	2	2	2	2	2	2	2	2	2	2	2	2	2	2	2
CAMP0053	RNA polymerase sigma factor for flagellar operon (K02405)	2	2	2	2	2	2	2	2	2	2	2	2	2	2	2	2
CAMP0054	Putative integral membrane protein	2	2	2	2	2	2	2	2	2	2	2	2	2	2	2	2
CAMP0055	Putative ATP-binding protein (K04562)	2	2	2	2	2	2	2	2	2	2	2	2	2	2	2	2
CAMP0056	Flagellar biosynthesis protein (K02404)	478	478	478	478	478	478	478	478	478	478	478	478	478	478	478	478
CAMP0057	Putative 2-amino-4-hydroxy-6-hydroxymethyldihydropteridine pyrophosphokinase (K00950)	2	2	2	2	2	2	2	2	2	2	2	2	2	2	2	2
CAMP0058	3-dehydroquinate dehydratase (K03786)	2	2	2	2	2	2	2	2	2	2	2	2	2	2	2	2
CAMP0059	Putative amidohydrolase family protein	84	84	84	84	84	84	84	84	84	84	84	84	84	84	84	84
CAMP0060	Protease (K04773)	2	2	2	2	2	2	2	2	2	2	2	2	2	2	2	2
CAMP0061	Hypothetical protein Cj0069	2	2	2	2	2	2	2	2	2	2	2	2	2	2	2	2
CAMP0062	Hypothetical protein Cj0070c	2	2	2	2	2	2	2	2	2	2	2	2	2	2	2	2
CAMP0063	Conserved hypothetical protein Cj0073c (K00782)	2	2	2	2	2	2	2	2	2	2	2	2	2	2	2	2
CAMP0064	Putative iron-sulfur protein (K18929)	2	2	2	2	2	2	2	2	2	2	2	2	2	2	2	2
CAMP0065	Putative oxidoreductase iron-sulfur subunit (K18928)	31	31	31	31	31	31	31	31	31	31	31	31	31	31	31	31
CAMP0066	L-lactate permease (K03303)	2	2	2	2	2	2	2	2	2	2	2	2	2	2	2	2
CAMP0068	Cytolethal distending toxin B (K11014)	15	15	15	15	15	15	15	15	15	15	15	15	15	15	15	15
CAMP0070	Putative membrane protein	85	85	85	85	85	85	85	85	85	85	85	85	85	85	85	85
CAMP0071	Cytochrome bd oxidase subunit I (K00425)	22	22	22	22	22	22	22	22	22	22	22	22	22	22	22	22
CAMP0072	Cytochrome bd oxidase subunit II (K00426)	22	22	22	22	22	22	22	22	22	22	22	22	22	22	22	22
CAMP0073	Putative amino acid recemase	2	2	2	2	2	2	2	2	2	2	2	2	2	2	2	2
CAMP0074	Uracil-DNA glycosylase (K03648)	10	10	10	10	10	10	10	10	10	10	10	10	10	10	10	10
CAMP0075	Aspartate ammonia-lyase (K01744)	2	2	2	2	2	2	2	2	2	2	2	2	2	2	2	2
CAMP0076	Anaerobic C4-dicarboxylate transporter (K07791)	new#1	new#1	new#1	2	680	new#1	new#1	new#1	new#1	new#1	new#1	new#1	new#1	new#1	new#1	new#1
CAMP0077	Putative lipoprotein (K09859)	2	2	2	2	2	2	2	2	2	2	2	2	2	2	2	2
CAMP0079	Putative lipoprotein (K07337)	2	2	2	2	2	2	2	2	2	2	2	2	2	2	2	2
CAMP0084	GTP-binding protein (K03979)	24	24	24	24	24	24	24	24	24	24	24	24	24	24	24	24
CAMP0085	Glutamate 5-kinase (K00931)	2	2	2	2	2	2	2	2	2	2	2	2	2	2	2	2
CAMP0086	Methionyl-tRNA formyltransferase (K00604)	2	2	2	2	2	2	2	2	2	2	2	2	2	2	2	2
CAMP0087	Putative biotin--[acetyl-CoA-carboxylase] synthetase (K03524)	2	2	2	2	2	2	2	2	2	2	2	2	2	2	2	2
CAMP0088	ParA family protein (K03496)	2	2	2	2	2	2	2	2	2	2	2	2	2	2	2	2
CAMP0089	ParB family protein (K03497)	1	1	1	1	1	1	1	1	1	1	1	1	1	1	1	1
CAMP0090	ATP synthase F0 sector B' subunit (K02109)	2	2	2	2	2	new#1	new#1	new#1	new#1	new#1	new#1	new#1	new#1	new#1	new#1	new#1
CAMP0091	ATP synthase F0 sector B subunit (K02109)	2	2	2	2	2	2	2	2	2	2	2	2	2	2	2	2
CAMP0092	ATP synthase F1 sector delta subunit (K02113)	15	15	15	15	15	15	15	15	15	15	15	15	15	15	15	15
CAMP0093	ATP synthase F1 sector alpha subunit (K02111)	20	20	20	20	20	20	20	20	20	20	20	20	20	20	20	20
CAMP0094	ATP synthase F1 sector gamma subunit (K02115)	2	2	2	2	2	2	2	2	2	2	2	2	2	2	2	2
CAMP0095	ATP synthase F1 sector beta subunit (K02112)	new#1	2	2	2	2	2	2	2	2	2	2	2	2	2	2	2
CAMP0096	ATP synthase F1 sector epsilon subunit (K02114)	2	2	2	2	2	2	2	2	2	2	2	2	2	2	2	2
CAMP0097	Putative MotA/TolQ/ExbB proton channel family protein	36	36	36	36	36	36	36	36	36	36	36	36	36	36	36	36
CAMP0098	Putative exbD/tolR family transport protein (K03559)	2	2	2	2	2	2	2	2	2	2	2	2	2	2	2	2
CAMP0099	Putative periplasmic protein (K03832)	2	2	2	2	2	2	2	2	2	2	2	2	2	2	2	2
CAMP0100	Putative TolB precursor protein (K03641)	23	23	23	23	23	23	23	23	23	23	23	23	23	23	23	23
CAMP0101	Peptidoglycan associated lipoprotein (omp18) (K03640)	2	2	2	2	2	2	2	2	2	2	2	2	2	2	2	2
CAMP0102	Putative periplasmic protein	2	2	2	2	2	2	2	2	2	2	2	2	2	2	2	2
CAMP0103	FKBP-type peptidyl-prolyl cis-trans isomerase (K03775)	2	2	2	2	2	2	2	2	2	2	2	2	2	2	2	2
CAMP0104	Malonyl CoA-acyl carrier protein transacylase (K00645)	2	2	2	2	2	2	2	2	2	2	2	2	2	2	2	2
CAMP0105	5'-methylthioadenosine/S-adenosylhomocysteine nucleosidase (K18284)	2	2	2	2	2	2	2	2	2	2	2	2	2	2	2	2
CAMP0106	Conserved hypothetical protein Cj0118	2	2	new#1	new#1	new#1	new#1	new#1	new#1	new#1	new#1	new#1	new#1	new#1	new#1	new#1	new#1
CAMP0107	Putative hydrolase	2	2	2	2	2	2	2	2	2	2	2	2	2	2	2	2
CAMP0108	Hypothetical protein Cj0120	2	2	2	2	2	2	2	2	2	2	2	2	2	2	2	2
CAMP0109	Conserved hypothetical protein Cj0121 (K07042)	2	2	2	2	2	2	2	2	2	2	2	2	2	2	2	2
CAMP0111	Putative tRNA-dihydrouridine synthase (K05540)	2	2	2	2	2	2	2	2	2	2	2	2	2	2	2	2
CAMP0112	Putative membrane protein	2	2	2	2	2	2	2	2	2	2	2	2	2	2	2	2
CAMP0113	Hypothetical protein Cj0125c (K06204)	2	2	2	2	2	2	2	2	2	2	2	2	2	2	2	2
CAMP0114	Conserved hypothetical protein Cj0126c (K00783)	2	2	2	2	2	2	2	2	2	2	2	2	2	2	2	2
CAMP0115	Acetyl-coenzyme A carboxylase carboxyl transferase subunit beta (K01963)	39	39	39	39	39	39	39	39	39	39	39	39	39	39	39	39
CAMP0116	Putative inositol monophosphatase family protein (K01092)	new#1	new#1	new#1	new#1	new#1	new#1	new#1	new#1	new#1	new#1	new#1	new#1	new#1	new#1	new#1	new#1
CAMP0117	Outer membrane protein (K07277)	44	44	44	44	44	44	44	44	44	44	44	44	44	44	44	44
CAMP0118	Putative prephenate dehydrogenase (K04517)	2	2	2	2	2	2	2	2	2	2	2	2	2	2	2	2
CAMP0119	Putative peptidase M23 family protein	48	48	48	48	48	48	48	48	48	48	48	48	48	48	48	48
CAMP0120	UDP-3-O-[3-hydroxymyristoyl] n-acetylglucosamine deacetylase (K02535)	36	36	36	36	36	36	36	36	36	36	36	36	36	36	36	36
CAMP0121	Putative glycoprotease family protein	1	1	1	1	1	1	1	1	1	1	1	1	1	1	1	1
CAMP0122	Putative homoserine kinase (K00872)	2	2	2	2	2	2	2	2	2	2	2	2	2	2	2	2
CAMP0123	Conserved hypothetical protein Cj0135	2	2	2	2	2	2	2	2	2	2	2	2	2	2	2	2
CAMP0124	Translation initiation factor IF-2 (K02519)	19	19	19	19	19	19	19	19	19	19	19	19	19	19	19	19
CAMP0125	Putative ribosome-binding factor A (K02834)	2	2	2	2	2	2	2	2	2	2	2	2	2	2	2	2
CAMP0126	Conserved hypothetical protein Cj0138 (K09748)	2	2	2	2	2	2	2	2	2	2	2	2	2	new#1	2	2
CAMP0129	Putative ABC transporter integral membrane protein (K09816)	44	44	44	44	44	44	44	44	44	44	44	44	44	44	44	44
CAMP0130	Putative ABC transporter ATP-binding protein (K09817)	48	48	48	48	48	48	48	48	48	48	48	48	48	48	48	48
CAMP0131	Putative periplasmic solute binding protein for ABC transport system (K09815)	34	34	34	34	34	34	34	34	34	34	34	34	34	34	34	34
CAMP0133	Putative TAT (Twin-Arginine Translocation) pathway signal sequence domain protein (K07093)	20	20	20	20	20	20	20	20	20	20	20	20	20	20	20	20
CAMP0134	Thioredoxin reductase (K00384)	27	27	27	27	27	27	27	27	27	27	27	27	27	27	27	27
CAMP0135	Thioredoxin (K03671)	2	2	2	2	2	2	2	2	2	2	2	2	2	2	2	2
CAMP0136	Conserved hypothetical protein Cj0148c (K07460)	17	17	17	17	17	17	17	17	17	17	17	17	17	17	17	17
CAMP0137	Homoserine dehydrogenase (K00003)	2	2	2	2	2	2	2	2	2	2	2	2	2	2	2	2
CAMP0138	Aminotransferase (K14261)	30	30	30	30	30	30	30	30	30	30	30	30	30	30	30	30
CAMP0139	Putative periplasmic protein	2	2	2	2	2	2	2	2	2	2	2	2	2	2	2	2
CAMP0140	Putative membrane protein	2	2	2	2	2	2	2	2	2	2	2	2	2	2	2	2
CAMP0141	Putative rRNA methylase (K03218)	2	2	2	2	2	2	2	2	2	2	2	2	2	2	2	2
CAMP0142	Putative tetrapyrrole methylase family protein (K07056)	2	2	2	2	2	2	2	2	2	2	2	2	2	2	2	2
CAMP0144	Conserved hypothetical protein Cj0156c (K09761)	18	18	18	18	18	18	18	18	18	18	18	18	18	18	18	18
CAMP0145	Putative integral membrane protein	2	2	2	2	2	2	2	2	2	2	2	2	2	2	2	2
CAMP0146	Putative haem-binding lipoprotein	2	2	2	2	2	2	2	2	2	2	2	2	2	2	2	2
CAMP0147	Putative 6-pyruvoyl tetrahydropterin synthase (K01737)	2	2	2	2	2	2	2	2	2	2	2	2	2	2	2	2
CAMP0148	Putative radical SAM domain protein (K04071)	2	2	2	2	2	2	2	2	2	2	2	2	2	2	2	2
CAMP0149	Putative molybdenum cofactor biosynthesis protein A (K03639)	2	2	2	2	2	2	2	2	2	2	2	2	2	2	2	2
CAMP0150	Putative periplasmic protein	2	2	2	2	2	2	2	2	2	2	2	2	2	2	2	2
CAMP0151	Hypothetical protein Cj0163c	2	2	2	2	2	2	2	2	2	2	2	2	2	2	2	2
CAMP0152	Putative 4-hydroxybenzoate octaprenyltransferase (K03179)	2	2	2	2	2	2	2	2	2	2	2	2	2	2	2	2
CAMP0153	tRNA delta(2)-isopentenylpyrophosphate transferase (K00791)	2	2	2	2	2	2	2	2	2	2	2	2	2	2	2	2
CAMP0154	Putative integral membrane protein	2	2	2	2	2	2	2	2	2	2	2	2	2	2	2	2
CAMP0156	Superoxide dismutase (Fe) (K04564)	15	15	15	15	15	15	15	15	15	15	15	15	15	15	15	15
CAMP0158	Putative saccharopine dehydrogenase (K00290)	23	23	23	23	23	23	23	23	23	23	23	23	23	23	23	23
CAMP0159	Putative iron-uptake ABC transport system ATP-binding protein (K02010)	2	2	2	2	2	2	2	2	2	2	2	2	2	2	2	2
CAMP0160	Putative iron-uptake ABC transport system permease protein (K02011)	2	2	2	2	2	2	2	2	2	2	2	2	2	2	2	2
CAMP0161	Putative iron-uptake ABC transport system,periplasmic iron-binding protein (K02012)	2	2	2	2	2	2	2	2	2	2	2	2	2	2	2	2
CAMP0162	Putative lipoprotein	3	3	3	3	3	3	3	3	3	3	3	3	3	3	3	3
CAMP0168	Putative transmembrane transport protein (K17938)	2	2	2	2	2	2	2	2	2	2	2	2	2	2	2	2
CAMP0169	Putative integral membrane protein with haemolysin domain	22	22	22	22	22	22	22	22	22	22	22	22	22	22	22	22
CAMP0170	Putative serine/threonine protein phosphatase	10	10	10	10	10	10	10	10	10	10	10	10	10	10	10	10
CAMP0171	Putative phnA domain protein	2	2	2	2	2	2	2	2	2	2	2	2	2	2	2	2
CAMP0173	Phosphoribosylglycinamide formyltransferase (K11175)	2	2	2	2	2	2	2	2	2	2	2	2	2	2	2	2
CAMP0174	Putative kinase	2	2	2	2	2	2	2	2	2	2	2	2	2	2	2	2
CAMP0175	Conserved hypothetical protein Cj0189c	2	new#1	2	2	2	2	2	2	2	2	2	2	2	2	2	2
CAMP0176	Conserved hypothetical protein Cj0190c (K07391)	45	45	45	45	45	45	45	45	45	45	45	45	45	45	45	45
CAMP0177	Polypeptide deformylase (K01462)	2	2	2	2	2	2	2	2	2	2	2	2	2	2	2	2
CAMP0178	ATP-dependent Clp protease proteolytic subunit (K01358)	2	2	2	2	2	2	2	2	2	2	2	2	2	2	2	2
CAMP0179	Trigger factor (peptidyl-prolyl cis /trans isomerase, chaperone) (K03545)	2	2	2	2	2	2	2	2	2	2	2	2	2	2	2	2
CAMP0180	GTP cyclohydrolase I (K01495)	2	2	2	2	2	2	2	2	2	2	2	2	2	2	2	2
CAMP0181	Flagellum-specific ATP synthase (K02412)	2	2	2	2	2	2	2	2	2	2	2	2	2	2	2	2
CAMP0182	Amidophosphoribosyltransferase (K00764)	2	2	2	2	2	2	2	2	2	2	2	2	2	2	2	2
CAMP0183	Dihydrodipicolinate reductase (K00215)	2	2	2	2	2	2	2	2	2	2	2	2	2	2	2	2
CAMP0184	Helicase-like protein (K07478)	2	2	2	2	2	2	2	2	2	2	2	2	2	2	2	2
CAMP0186	Putative periplasmic protein	2	2	2	2	2	2	2	2	2	2	2	2	2	2	2	2
CAMP0190	Putative oligopeptide transporter, OPT family	2	2	2	2	2	2	2	2	2	2	2	2	2	2	2	2
CAMP0191	Undecaprenyl-diphosphatase (K06153)	16	16	16	16	16	16	16	16	16	16	16	16	16	16	16	16
CAMP0192	Threonyl-tRNA synthetase (K01868)	2	2	2	2	2	2	2	2	2	2	2	2	2	2	2	2
CAMP0193	Translation initiation factor IF-3 (K02520)	2	2	2	2	2	2	2	2	2	2	2	2	2	2	2	2
CAMP0194	Putative DNA modification methylase (adenine-specific methyltransferase) (K07318)	2	2	2	2	2	2	2	2	2	2	2	2	2	2	2	2
CAMP0195	N-acetyl-gamma-glutamyl-phosphate reductase (K00145)	20	20	20	20	20	20	20	20	20	20	20	20	20	20	20	20
CAMP0196	Putative acetyltransferase	36	36	36	36	36	36	36	36	36	36	36	36	36	36	36	36
CAMP0197	Acetylglutamate kinase (K00930)	22	22	22	22	22	22	22	22	22	22	22	22	22	22	22	22
CAMP0198	Putative acetylornithine/succinyldiaminopimelate aminotransferase (K00818)	24	24	24	24	24	24	24	24	24	24	24	24	24	24	24	24
CAMP0199	Protein-L-isoaspartate O-methyltransferase (K00573)	24	24	24	24	24	24	24	24	24	24	24	24	24	24	24	24
CAMP0200	Putative acetyltransferase	5	5	5	5	5	5	5	5	5	5	5	5	5	5	5	5
CAMP0201	Putative transferase protein (K00763)	4	4	4	4	4	4	4	4	4	4	4	4	4	4	4	4
CAMP0202	Ribonucleoside-diphosphate reductase beta chain (K00526)	21	21	21	21	21	21	21	21	21	21	21	21	21	21	21	21
CAMP0203	Putative integral membrane protein	15	15	15	15	15	15	15	15	15	15	15	15	15	15	15	15
CAMP0204	Putative orotate phosphoribosyltransferase (K00762)	24	24	24	24	24	24	24	24	24	24	24	24	24	24	24	24
CAMP0205	Ribosome recycling factor (K02838)	2	2	2	2	2	2	2	2	2	2	2	2	2	2	2	2
CAMP0206	Putative protein-export membrane protein (K03075)	new#1	new#1	new#1	new#1	new#1	new#1	new#1	new#1	new#1	new#1	new#1	new#1	new#1	new#1	new#1	new#1
CAMP0207	Putative integral membrane protein (K06890)	17	17	17	17	17	17	17	17	17	17	17	17	17	17	17	17
CAMP0208	Carbonic anyhydrase (K01673)	1	1	1	1	1	1	1	1	1	1	1	1	1	1	1	1
CAMP0209	Putative mechanosensitive ion channel family protein (K16052)	new#1	2	2	2	2	2	2	2	2	2	2	2	2	2	2	2
CAMP0210	NifU protein homolog (K13819)	2	2	2	2	2	2	2	2	2	2	2	2	2	2	2	2
CAMP0211	Cysteine desulfurase (NifS protein homolog) (K04487)	23	23	23	23	23	23	23	23	23	23	23	23	23	23	23	23
CAMP0213	Hypothetical protein Cj0243c	9	9	9	9	9	9	9	9	9	9	9	9	9	9	9	9
CAMP0218	Hypothetical protein Cj0248	2	2	2	2	2	2	2	2	2	2	2	2	2	2	2	2
CAMP0219	Hypothetical protein Cj0249	14	14	14	14	14	14	14	14	14	14	14	14	14	14	14	14
CAMP0220	Putative MFS (Major Facilitator Superfamily) transport protein	67	67	67	67	67	67	67	67	67	67	67	67	67	67	67	67
CAMP0222	Molybdenum cofactor biosynthesis protein C (K03637)	2	2	2	2	2	2	2	2	2	2	2	2	2	2	2	2
CAMP0223	Hypothetical protein Cj0253	2	2	2	2	2	2	2	2	2	2	2	2	2	2	2	2
CAMP0224	Hypothetical protein Cj0254	2	2	2	2	2	2	2	2	2	2	2	2	2	2	2	2
CAMP0225	Exodeoxyribonuclease (K01142)	5	5	5	5	5	5	5	5	5	5	5	5	5	5	5	5
CAMP0226	Putative sulfatase family protein (K03760)	6	6	6	6	6	6	6	6	6	6	6	6	6	6	6	6
CAMP0227	Diacylglycerol kinase (K00901)	5	5	5	5	5	5	5	5	5	5	5	5	5	5	5	5
CAMP0228	Putative bacterial regulatory protein, ArsR family	1	1	1	1	1	1	1	1	1	1	1	1	1	1	1	1
CAMP0229	Dihydroorotase (K01465)	30	30	30	30	30	30	30	30	30	30	30	30	30	30	30	30
CAMP0231	Putative SAM-dependent methyltransferase	9	9	9	9	9	9	9	9	9	9	9	9	9	9	9	9
CAMP0236	Putative integral membrane protein	20	20	20	20	20	20	20	20	20	20	20	20	20	20	20	20
CAMP0237	Putative integral membrane protein	new#1	new#1	new#1	new#1	new#1	new#1	new#1	new#1	new#1	new#1	new#1	new#1	new#1	new#1	new#1	new#1
CAMP0238	Putative transmembrane protein	5	5	5	5	5	5	5	5	5	5	5	5	5	5	5	5
CAMP0239	Branched-chain amino acid aminotransferase (K00826)	5	5	5	5	5	5	5	5	5	5	5	5	5	5	5	5
CAMP0240	Putative tautomerase family protein (K01821)	21	21	21	21	21	21	21	21	21	21	21	21	21	21	21	21
CAMP0241	Bacterioferritin comigratory protein homolog (K03564)	5	5	5	5	5	5	5	5	5	5	5	5	5	5	5	5
CAMP0242	Conserved hypothetical protein Cj0272 (K09765)	584	584	584	584	584	584	584	584	584	584	584	584	584	584	584	584
CAMP0243	(3R)-hydroxymyristoyl-[acyl carrier protein] dehydratase (K02372)	5	5	5	5	5	5	5	5	5	5	5	5	5	5	5	5
CAMP0244	Acyl-[acyl-carrier-protein]--UDP-N- acetylglucosamine O-acyltransferase (K00677)	5	5	5	5	5	5	5	5	5	5	5	5	5	5	5	5
CAMP0245	ATP-dependent Clp protease ATP-binding subunit (K03544)	new#1	new#1	new#1	new#1	new#1	new#1	new#1	new#1	new#1	new#1	new#1	new#1	new#1	new#1	new#1	new#1
CAMP0246	Homolog of E. coli rod shape-determining protein (K03569)	5	5	5	5	5	5	5	5	5	5	5	5	5	5	5	5
CAMP0247	Homolog of E. coli rod shape-determining protein (K03570)	5	5	5	new#1	new#1	new#1	new#1	new#1	new#1	new#1	new#1	new#1	new#1	new#1	new#1	new#1
CAMP0248	Carbamoyl-phosphate synthase large chain (K01955)	59	59	59	59	59	59	59	59	59	59	59	59	59	59	59	59
CAMP0249	Hypothetical protein Cj0280	5	5	5	5	5	5	5	5	5	5	5	5	5	5	5	5
CAMP0250	Putative transaldolase (K00616)	5	5	5	5	5	5	5	5	5	5	5	5	5	5	5	5
CAMP0251	Putative phosphoserine phosphatase (K01079)	5	5	5	5	5	5	5	5	5	5	5	5	5	5	5	5
CAMP0252	Chemotaxis protein (K03408)	5	5	5	5	5	5	5	5	5	5	5	5	5	5	5	5
CAMP0253	Chemotaxis histidine kinase (K03407)	5	5	5	5	5	5	5	5	5	5	5	5	5	5	5	5
CAMP0254	Chemotaxis protein (K03415)	5	5	5	5	5	5	5	5	5	5	5	5	5	5	5	5
CAMP0255	Hypothetical protein Cj0286c (K03269)	4	4	4	4	4	4	4	4	4	4	4	4	4	4	4	4
CAMP0256	Transcription elongation factor (K03624)	5	5	5	5	5	5	5	5	5	5	5	5	5	5	5	5
CAMP0257	Lipid-A-disaccharide synthase (K00748)	5	5	5	5	5	5	5	5	5	5	5	5	5	5	5	5
CAMP0259	Multifunctional protein SurE homolog (K03787)	36	36	36	36	36	36	36	36	36	36	36	36	36	36	36	36
CAMP0260	Putative MoeB/ThiF family protein	24	new#1	24	24	24	24	24	24	24	24	24	24	24	24	24	24
CAMP0266	Putative molybdenum transport ATP-binding protein (K02017)	77	77	77	77	77	77	77	77	77	77	77	77	77	77	77	77
CAMP0267	Putative molybdenum transport system permease protein (K02018)	1	1	1	1	1	1	1	1	1	1	1	1	1	1	1	1
CAMP0268	Putative molybdenum-pterin binding protein	1	1	1	1	1	1	1	1	1	1	1	1	1	1	1	1
CAMP0269	Putative molybdate-binding lipoprotein (K02020)	43	43	43	43	43	43	43	43	43	43	43	43	43	43	43	43
CAMP0270	Putative biotin synthesis protein (K02169)	1	1	1	1	1	1	1	1	1	1	1	1	1	1	1	1
CAMP0271	Conserved hypothetical protein Cj0305c (K09789)	35	35	35	35	35	35	35	35	35	35	35	35	35	35	35	35
CAMP0272	8-amino-7-oxononanoate synthase (K00652)	46	46	46	46	46	46	46	46	46	46	46	46	46	46	46	46
CAMP0273	Adenosylmethionine-8-amino-7-oxononanoate aminotransferase (K00833)	49	49	49	49	49	49	49	49	49	49	49	49	49	49	49	49
CAMP0274	Putative dethiobiotin synthetase (K01935)	3	3	3	3	3	3	3	3	3	3	3	3	3	3	3	3
CAMP0275	Putative efflux protein (K18925)	3	3	3	3	3	3	3	3	3	3	3	3	3	3	3	3
CAMP0276	Putative efflux protein (K18924)	43	43	43	43	43	43	43	43	43	43	43	43	43	43	43	43
CAMP0277	Putative 50S ribosomal protein L25 (general stress protein Ctc) (K02897)	35	35	35	35	35	35	35	35	35	35	35	35	35	35	35	35
CAMP0278	Peptidyl-tRNA hydrolase (K01056)	37	37	37	37	37	37	37	37	37	37	37	37	37	37	37	37
CAMP0279	Putative integral membrane protein (K11720)	46	46	46	46	46	46	46	46	46	46	46	46	46	46	46	46
CAMP0280	Diaminopimelate decarboxylase (K01586)	22	22	22	22	22	22	22	22	22	22	22	22	22	22	22	22
CAMP0281	Putative HAD-superfamily hydrolase, subfamily IIA (K02566)	22	22	22	22	22	22	22	22	22	22	22	22	22	22	22	22
CAMP0282	Chorismate mutase/prephenate dehydratase (K14170)	25	25	25	25	25	25	25	25	25	25	25	25	25	25	25	25
CAMP0283	Histidinol-phosphate aminotransferase (K00817)	4	4	4	4	4	4	4	4	4	4	4	4	4	4	4	4
CAMP0284	Flagellar M-ring protein (K02409)	5	5	5	5	5	5	5	5	5	5	5	5	5	5	5	5
CAMP0285	Flagellar motor switch protein (K02410)	5	new#1	5	5	5	5	5	5	5	5	5	5	5	5	5	5
CAMP0286	Putative flagellar assembly protein (K02411)	5	5	5	5	5	5	5	5	5	5	5	5	5	5	5	5
CAMP0287	L-deoxy-D-xylulose-5-phosphate synthase (K01662)	5	5	5	5	5	5	5	5	5	5	5	5	5	5	5	5
CAMP0288	Peroxide stress regulator (K09825)	5	5	5	5	5	5	5	5	5	5	5	5	5	5	5	5
CAMP0289	Hypothetical protein Cj0323	8	8	8	8	8	8	8	8	8	8	8	8	8	8	8	8
CAMP0290	Ubiquinone/menaquinone biosynthesis methlytransferase (K03183)	22	22	22	22	22	22	22	22	22	22	22	22	22	22	22	22
CAMP0291	Exodeoxyribonuclease VII large subunit (K03601)	4	4	4	4	4	4	4	4	4	4	4	4	4	4	4	4
CAMP0292	Phosphoserine aminotransferase (K00831)	5	5	5	5	5	5	5	5	5	5	5	5	5	5	5	5
CAMP0294	3-oxoacyl-[acyl-carrier-protein] synthase (K00648)	4	4	4	4	4	4	4	4	4	4	4	4	4	4	4	4
CAMP0295	Putative fatty acid/phospholipid synthesis protein (K03621)	5	5	5	5	5	5	5	5	5	5	5	5	5	5	5	5
CAMP0297	Hypothetical protein Cj0331c	5	5	5	5	5	5	5	5	5	5	5	5	5	5	5	5
CAMP0298	Nucleoside diphosphate kinase (K00940)	5	5	5	5	5	5	5	5	5	5	5	5	5	5	5	5
CAMP0299	Ferredoxin	17	17	17	17	17	17	17	17	17	17	17	17	17	17	17	17
CAMP0300	Alkyl hydroperoxide reductase (K03386)	15	15	15	15	15	15	15	15	15	15	15	15	15	15	15	15
CAMP0301	Flagellar biosynthetic protein (K02401)	5	5	5	5	5	5	5	5	5	5	5	5	5	5	5	5
CAMP0302	Putative flagellar motor protein (K02557)	2	2	2	2	2	2	2	2	2	2	2	2	2	2	2	2
CAMP0303	Putative flagellar motor proton channel (K02556)	20	20	20	20	20	20	20	20	20	20	20	20	20	20	20	20
CAMP0304	DNA polymerase I (K02335)	4	4	4	4	4	4	4	4	4	4	4	4	4	4	4	4
CAMP0307	Putative integral membrane protein	5	5	5	5	5	5	5	5	5	5	5	5	5	5	5	5
CAMP0308	Excinuclease ABC subunit A (K03701)	4	4	4	4	4	4	4	4	4	4	4	4	4	4	4	4
CAMP0309	Putative integral membrane protein (K07090)	15	15	15	15	15	15	15	15	15	15	15	15	15	15	15	15
CAMP0311	Putative anthranilate synthase component I (K01657)	4	4	4	4	4	4	4	4	4	4	4	4	4	4	4	4
CAMP0312	Anthranilate synthase component II (K13497)	5	5	5	5	5	5	5	5	5	5	5	5	5	5	5	5
CAMP0313	N-(5'-phosphoribosyl)anthranilate isomerase (K01817)	6	6	6	6	6	6	6	6	6	6	6	6	6	6	6	6
CAMP0314	Tryptophan synthase beta chain (K01696)	1	1	1	1	1	1	1	1	1	1	1	1	1	1	1	1
CAMP0315	Tryptophan synthase alpha chain (K01695)	5	5	5	5	5	5	5	5	5	5	5	5	5	5	5	5
CAMP0316	Hypothetical protein Cj0350	5	5	5	5	5	5	5	5	5	5	5	5	5	5	5	5
CAMP0317	Flagellar motor switch protein (K02417)	5	5	5	5	5	5	5	5	5	5	5	5	5	5	5	5
CAMP0318	Putative transmembrane protein	2	2	2	2	2	2	2	2	2	2	2	2	2	2	2	2
CAMP0319	Phosphatase (K01524)	5	5	5	5	5	5	5	5	5	5	5	5	5	5	5	5
CAMP0320	Ferredoxin	1	1	1	1	1	1	1	1	1	1	1	1	1	1	1	1
CAMP0321	Two-component regulator (K02483)	5	5	5	new#1	new#1	new#1	new#1	new#1	new#1	new#1	new#1	new#1	new#1	new#1	new#1	new#1
CAMP0322	Putative dihydroneopterin aldolase (K01633)	3	3	3	3	3	3	3	3	3	3	3	3	3	3	3	3
CAMP0323	Putative integral membrane protein (K08591)	2	2	2	2	2	2	2	2	2	2	2	2	2	2	2	2
CAMP0324	Putative cytochrome C551 peroxidase (K00428)	1	new#1	1	1	1	1	1	1	1	1	1	1	1	1	1	1
CAMP0325	Phosphoglucosamine mutase (K03431)	5	5	5	5	5	5	5	5	5	5	5	5	5	5	5	5
CAMP0326	Lipoprotein signal peptidase (K03101)	3	3	3	3	3	3	3	3	3	3	3	3	3	3	3	3
CAMP0327	Putative integral membrane protein (K08973)	5	5	5	5	5	5	5	5	5	5	5	5	5	5	5	5
CAMP0328	Putative oxygen-independent coproporphyrinogen III oxidase	2	2	2	2	2	2	2	2	2	2	2	2	2	2	2	2
CAMP0329	Hypothetical protein Cj0364	5	5	5	5	5	5	5	5	5	5	5	5	5	5	5	5
CAMP0330	Outer membrane channel protein CmeC (multidrug efflux system CmeABC) (K18139)	5	5	5	5	5	5	5	5	5	5	5	5	5	5	5	5
CAMP0331	Inner membrane efflux transporter CmeB (multidrug efflux system CmeABC) (K18138)	5	5	5	5	5	5	5	5	5	5	5	5	5	5	5	5
CAMP0332	Periplasmic fusion protein CmeA (multidrug efflux system CmeABC) (K03585)	5	5	5	5	5	5	5	5	5	5	5	5	5	5	5	5
CAMP0333	Transcriptional regulator CmeR (K18992)	5	new#1	5	new#1	new#1	5	5	5	5	5	5	5	5	5	5	5
CAMP0334	Putative ferredoxin domain-containing integral membrane protein	4	4	4	4	4	4	4	4	4	4	4	4	4	4	4	4
CAMP0336	Putative flagellar motility protein	5	5	5	5	5	5	5	5	5	5	5	5	5	5	5	5
CAMP0337	Putative glutathionylspermidine synthase (K01917)	5	5	5	5	5	5	5	5	5	5	5	5	5	5	5	5
CAMP0338	Putative D-2-hydroxyacid dehydrogenase	5	5	5	5	5	5	5	5	5	5	5	5	5	5	5	5
CAMP0339	Conserved hypothetical protein Cj0374 (K09767)	5	5	5	5	5	5	5	5	5	5	5	5	5	5	5	5
CAMP0340	Putative lipoprotein	2	2	2	2	2	2	2	2	2	2	2	2	2	2	2	2
CAMP0341	Putative periplasmic protein	2	2	2	2	2	2	2	2	2	2	2	2	2	2	2	2
CAMP0342	Putative AAA family ATPase	4	4	4	4	4	4	4	4	4	4	4	4	4	4	4	4
CAMP0343	Putative ferric reductase-like transmembrane protein (K17247)	75	75	75	75	75	75	75	75	75	75	75	75	75	75	75	75
CAMP0344	Putative molybdenum containing oxidoreductase (K07147)	5	5	5	5	5	5	5	5	5	5	5	5	5	5	5	5
CAMP0346	Orotidine 5'-phosphate decarboxylase (K01591)	new#1	new#1	new#1	new#1	new#1	new#1	new#1	new#1	new#1	new#1	new#1	new#1	new#1	new#1	new#1	new#1
CAMP0347	Transcription termination protein (K03625)	2	2	2	2	2	2	2	2	2	2	2	2	2	2	2	2
CAMP0348	6,7-dimethyl-8-ribityllumazine synthase (K00794)	34	34	34	34	34	34	34	34	34	34	34	34	34	34	34	34
CAMP0349	3-deoxy-8-phosphooctulonate synthase (K01627)	23	23	23	23	23	23	23	23	23	23	23	23	23	23	23	23
CAMP0350	Putative integral membrane protein	5	5	5	5	5	5	5	5	5	5	5	5	5	5	5	5
CAMP0351	Putative GTP-binding protein (K03977)	5	5	5	5	5	5	5	5	5	5	5	5	5	5	5	5
CAMP0352	Shikimate kinase (K00891)	new#1	new#1	new#1	new#1	new#1	new#1	new#1	new#1	new#1	new#1	new#1	new#1	new#1	new#1	new#1	new#1
CAMP0353	Tryptophanyl-tRNA synthetase (K01867)	5	5	5	5	5	5	5	5	5	5	5	5	5	5	5	5
CAMP0354	Seryl-tRNA synthetase (K01875)	5	5	5	5	5	5	5	5	5	5	5	5	5	5	5	5
CAMP0355	Putative transmembrane protein	49	49	49	49	49	49	49	49	49	49	49	49	49	49	49	49
CAMP0356	Hypothetical protein Cj0391c	33	33	33	33	33	33	33	33	33	33	33	33	33	33	33	33
CAMP0357	Pyruvate kinase (K00873)	51	51	51	51	51	51	51	51	51	51	51	51	51	51	51	51
CAMP0358	Putative malate:quinone oxidoreductase (K00116)	5	5	5	5	5	5	5	5	5	5	5	5	5	5	5	5
CAMP0359	Putative transcriptional activator (K03525)	5	5	5	5	5	5	5	5	5	5	5	5	5	5	5	5
CAMP0360	Hypothetical protein Cj0395c	5	5	5	5	5	5	5	5	5	5	5	5	5	5	5	5
CAMP0361	Putative lipoprotein	13	13	13	13	13	13	13	13	13	13	13	13	13	13	13	13
CAMP0362	Hypothetical protein Cj0397c	2	2	2	2	2	2	2	2	2	2	2	2	2	2	2	2
CAMP0363	Glu-tRNAGln amidotransferase subunit C (K02435)	2	2	2	2	2	2	2	2	2	2	2	2	2	2	2	2
CAMP0364	Colicin V production protein homolog (K03558)	5	5	5	5	5	5	5	5	5	5	5	5	5	5	5	5
CAMP0365	Ferric uptake regulator (K03711)	17	17	17	17	17	17	17	17	17	17	17	17	17	17	17	17
CAMP0366	Lysyl-tRNA synthetase (K04567)	4	4	4	4	4	4	4	4	4	4	4	4	4	4	4	4
CAMP0367	Serine hydroxymethyltransferase (K00600)	20	20	20	20	20	20	20	20	20	20	20	20	20	20	20	20
CAMP0368	Hypothetical protein Cj0403	5	5	5	5	5	5	5	5	5	5	5	5	5	5	5	5
CAMP0369	Putative transmembrane protein (K03749)	2	2	2	2	2	2	2	2	2	2	2	2	2	2	2	2
CAMP0370	Shikimate 5-dehydrogenase (K00014)	5	5	5	5	5	5	5	5	5	5	5	5	5	5	5	5
CAMP0371	Putative lipoprotein	4	4	4	4	4	4	4	4	4	4	4	4	4	4	4	4
CAMP0372	Prolipoprotein diacylglyceryl transferase (K13292)	4	4	4	4	4	4	4	4	4	4	4	4	4	4	4	4
CAMP0373	Fumarate reductase cytochrome B subunit (K00246)	2	2	2	2	2	2	2	2	2	2	2	2	2	2	2	2
CAMP0374	Fumarate reductase flavoprotein subunit (K00244)	48	48	new#1	new#1	new#1	new#1	new#1	new#1	new#1	new#1	new#1	new#1	new#1	new#1	new#1	new#1
CAMP0375	Fumarate reductase iron-sulfur protein (K00245)	4	4	4	4	4	4	4	4	4	4	4	4	4	4	4	4
CAMP0376	Putative ATP/GTP binding protein	11	11	11	11	11	11	11	11	11	11	11	11	11	11	11	11
CAMP0377	Putative ATP/GTP binding protein	5	5	5	5	5	5	5	5	5	5	5	5	5	5	5	5
CAMP0378	Putative periplasmic protein (K07126)	5	5	5	5	5	5	5	5	5	5	5	5	5	5	5	5
CAMP0383	Hypothetical protein Cj0418c	45	45	45	45	45	45	45	45	45	45	45	45	45	45	45	45
CAMP0384	Putative histidine triad (HIT) family protein	5	5	5	5	5	5	5	5	5	5	5	5	5	5	5	5
CAMP0385	Putative periplasmic protein	5	5	5	5	5	5	5	5	5	5	5	5	5	5	5	5
CAMP0386	Putative integral membrane protein	3	3	3	3	3	3	3	3	3	3	3	3	3	3	3	3
CAMP0387	Putative H-T-H containing protein	3	3	3	3	3	3	3	3	3	3	3	3	3	3	3	3
CAMP0391	Putative ABC transporter ATP-binding protein	4	4	4	4	4	4	4	4	4	4	4	4	4	4	4	4
CAMP0392	Hypothetical protein Cj0427	5	5	5	5	5	5	5	5	5	5	5	5	5	5	5	5
CAMP0393	Hypothetical protein Cj0428	2	2	2	2	2	2	2	2	2	2	2	2	2	2	2	2
CAMP0394	Conserved hypothetical protein Cj0429c	5	5	5	5	5	5	5	5	5	5	5	5	5	5	5	5
CAMP0395	Putative integral membrane protein	40	40	40	40	40	40	40	40	40	40	40	40	40	40	40	40
CAMP0396	Putative periplasmic ATP/GTP-binding protein	5	5	5	5	5	5	5	5	5	5	5	5	5	5	5	5
CAMP0397	UDP-N-acetylmuramoylalanine--D-glutamate ligase (K01925)	5	5	5	5	5	5	5	5	5	5	5	5	5	5	5	5
CAMP0398	Phospho-N-acetylmuramoyl-pentapeptide- transferase (K01000)	4	4	4	4	4	4	4	4	4	4	4	4	4	4	4	4
CAMP0399	2,3-bisphosphoglycerate-independent phosphoglycerate mutase (K15633)	5	5	5	5	5	5	5	5	5	5	5	5	5	5	5	5
CAMP0400	3-oxoacyl-[acyl-carrier protein] reductase (K00059)	5	5	5	5	5	5	5	5	5	5	5	5	5	5	5	5
CAMP0401	Putative pyridoxamine 5'-phosphate oxidase	19	19	19	19	19	19	19	19	19	19	19	19	19	19	19	19
CAMP0405	Putative transcriptional regulator (K03707)	18	18	18	18	18	18	18	18	18	18	18	18	18	18	18	18
CAMP0406	Acyl carrier protein (K02078)	1	1	1	1	1	1	1	1	1	1	1	1	1	1	1	1
CAMP0407	3-oxoacyl-[acyl-carrier-protein] synthase (K09458)	5	5	5	5	5	5	5	5	5	5	5	5	5	5	5	5
CAMP0408	Acetyl-coenzyme A carboxylase carboxyl transferase subunit alpha (K01962)	5	5	5	5	5	5	5	5	5	5	5	5	5	5	5	5
CAMP0409	Putative NUDIX hydrolase family protein (K08077)	new#1	new#1	new#1	new#1	new#1	new#1	new#1	new#1	new#1	new#1	new#1	new#1	new#1	new#1	new#1	new#1
CAMP0410	Putative MCP-type signal transduction protein	5	5	5	5	5	5	5	5	5	5	5	5	5	5	5	5
CAMP0411	Conserved hypothetical protein Cj0449c (K09794)	1	1	1	1	1	1	1	1	1	1	1	1	1	1	1	1
CAMP0413	Ribulose-phosphate 3-epimerase (K01783)	5	5	5	5	5	5	5	5	5	5	5	5	5	5	5	5
CAMP0414	Exonuclease, dna polymerase III epsilon subunit (K02342)	4	4	4	4	4	4	new#1	new#1	new#1	new#1	new#1	new#1	new#1	new#1	new#1	new#1
CAMP0415	Thiamin biosynthesis protein ThiC (K03147)	23	23	23	23	23	23	23	23	23	23	23	23	23	23	23	23
CAMP0416	Putative membrane protein	2	2	2	2	2	2	2	2	2	2	2	2	2	2	2	2
CAMP0418	Hypothetical protein Cj0456c	2	2	2	2	2	2	2	2	2	2	2	2	2	2	2	2
CAMP0419	Putative lipoprotein (K09778)	5	5	5	5	5	5	5	5	5	5	5	5	5	5	5	5
CAMP0420	Putative tRNA 2-methylthioadenosine synthase (K06168)	5	5	5	5	5	5	5	5	5	5	5	5	5	5	5	5
CAMP0421	Hypothetical protein Cj0459c	1	1	1	1	1	1	1	1	1	1	1	1	1	1	1	1
CAMP0422	Transcription termination factor (K02600)	5	5	5	5	5	5	5	5	5	5	5	5	5	5	5	5
CAMP0423	Putative MFS (Major Facilitator Superfamily) transport protein	new#1	new#1	new#1	new#1	new#1	new#1	new#1	new#1	new#1	new#1	new#1	new#1	new#1	new#1	new#1	new#1
CAMP0424	Putative radical SAM domain protein (K11784)	5	5	5	5	5	5	5	5	5	5	5	5	5	5	5	5
CAMP0425	Zinc protease-like protein	2	2	2	2	2	2	2	2	2	2	2	2	2	2	2	2
CAMP0426	ATP-dependent DNA helicase (K03655)	2	2	2	2	2	2	2	2	2	2	2	2	2	2	2	2
CAMP0427	Group III truncated haemoglobin (K06886)	5	5	5	5	5	5	5	5	5	5	5	5	5	5	5	5
CAMP0428	Transcriptional regulator (K01420)	4	4	4	4	4	4	4	4	4	4	4	4	4	4	4	4
CAMP0429	Amino-acid ABC transporter integral membrane protein (K02029)	5	5	5	5	5	5	5	5	5	5	5	5	5	5	5	5
CAMP0430	Amino-acid ABC transporter integral membrane protein (K02029)	4	4	4	4	4	4	4	4	4	4	4	4	4	4	4	4
CAMP0431	Amino-acid ABC transporter ATP-binding protein (K02028)	191	191	191	191	191	191	191	191	191	191	191	191	191	191	191	191
CAMP0432	Elongation factor TU (K02358)	4	4	4	4	4	4	4	4	4	4	4	4	4	4	4	4
CAMP0434	Preprotein translocase SecE subunit (K03073)	1	1	1	1	1	1	1	1	1	1	1	1	1	1	1	1
CAMP0435	Transcription antitermination protein (K02601)	5	5	5	5	5	5	5	5	5	5	5	5	5	5	5	5
CAMP0440	DNA-directed RNA polymerase beta chain (K03043)	new#1	new#1	new#1	new#1	new#1	new#1	new#1	new#1	new#1	new#1	new#1	new#1	new#1	new#1	new#1	new#1
CAMP0441	DNA-directed RNA polymerase beta' chain (K03046)	18	18	18	18	18	18	18	18	18	18	18	18	18	18	18	18
CAMP0455	Elongation factor G (K02355)	5	5	5	5	5	5	5	5	5	5	5	5	5	5	5	5
CAMP0457	Putative methyltransferase domain protein	2	2	2	2	2	2	2	2	2	2	2	2	2	2	2	2
CAMP0458	Conserved hypothetical protein Cj0496 (K06940)	5	5	5	5	5	5	5	5	5	5	5	5	5	5	5	5
CAMP0459	Putative lipoprotein	2	2	2	2	2	2	2	2	2	2	2	2	2	2	2	2
CAMP0460	Indole-3-glycerol phosphate synthase (K01609)	5	5	5	5	5	5	5	5	5	5	5	5	5	5	5	5
CAMP0461	Putative histidine triad (HIT) family protein	34	34	34	34	34	34	34	34	34	34	34	34	34	34	34	34
CAMP0462	Putative rhodanese-like domain protein (K06917)	4	4	4	4	4	4	4	4	4	4	4	4	4	4	4	4
CAMP0463	Putative ferrochelatase (K01772)	19	19	19	19	19	19	19	19	19	19	19	19	19	19	19	19
CAMP0464	Putative oxidoreductase	5	5	5	5	5	5	5	5	5	5	5	5	5	5	5	5
CAMP0465	Putative aminotransferase (degT family)	25	25	25	25	25	25	25	25	25	25	25	25	25	25	25	25
CAMP0466	Alanyl-tRNA synthetase (K01872)	25	25	25	25	25	25	25	25	25	25	25	25	25	25	25	25
CAMP0467	Maf-like protein (K06287)	4	4	4	4	4	4	4	4	4	4	4	4	4	4	4	4
CAMP0468	Penicillin-binding protein (K05366)	5	5	5	5	5	5	5	5	5	5	5	5	5	5	5	5
CAMP0469	ATP-dependent Clp protease ATP-binding subunit (K03695)	5	5	5	5	5	5	5	5	5	5	5	5	5	5	5	5
CAMP0470	Conserved hypothetical protein Cj0510c	5	5	5	5	5	5	5	5	5	5	5	5	5	5	5	5
CAMP0471	Putative secreted protease (K03797)	5	5	5	5	5	5	5	5	5	5	5	5	5	5	5	5
CAMP0472	Phosphoribosylaminoimidazole-succinocarboxamide synthase (K01923)	5	5	5	5	5	5	5	5	5	5	5	5	5	5	5	5
CAMP0473	Phosphoribosylformylglycinamidine (FGAM) synthase (K01952)	5	5	5	5	5	5	5	5	5	5	5	5	5	5	5	5
CAMP0474	Phosphoribosylformylglycinamidine synthase I (K01952)	26	26	26	26	26	26	26	26	26	26	26	26	26	26	26	26
CAMP0475	Putative periplasmic protein	3	3	3	3	3	3	3	3	3	3	3	3	3	3	3	3
CAMP0476	Putative 1-acyl-SN-glycerol-3-phosphate acyltransferase (K00655)	5	5	5	5	5	5	5	5	5	5	5	5	5	5	5	5
CAMP0477	CrcB protein homolog (K06199)	5	5	5	5	5	5	5	5	5	5	5	5	5	5	5	5
CAMP0478	Hsp90 family heat shock protein (K04079)	5	5	5	5	5	5	5	5	5	5	5	5	5	5	5	5
CAMP0479	Putative rhodanese-like domain protein	5	5	5	5	5	5	5	5	5	5	5	5	5	5	5	5
CAMP0480	Putative membrane protein	5	5	5	5	5	5	5	5	5	5	5	5	5	5	5	5
CAMP0481	Putative Na+/Pi cotransporter protein	31	31	31	31	31	31	31	31	31	31	31	31	31	31	31	31
CAMP0482	Putative membrane protein	new#1	new#1	new#1	new#1	new#1	new#1	new#1	new#1	new#1	new#1	new#1	new#1	new#1	new#1	new#1	new#1
CAMP0483	Hypothetical protein Cj0524	4	4	4	4	4	4	4	4	4	4	4	4	4	4	4	4
CAMP0484	Putative penicillin-binding protein (K03587)	5	5	new#1	new#1	new#1	new#1	new#1	new#1	new#1	new#1	new#1	new#1	new#1	new#1	new#1	new#1
CAMP0485	Flagellar hook-basal body complex protein (K02408)	5	5	5	5	5	5	5	5	5	5	5	5	5	5	5	5
CAMP0486	Flagellar basal-body rod protein (K02388)	5	5	5	5	5	5	5	5	5	5	5	5	5	5	5	5
CAMP0487	Flagellar basal-body rod protein (K02387)	4	4	4	4	4	4	4	4	4	4	4	4	4	4	4	4
CAMP0488	Putative aminodeoxychorismate lyase family protein (K07082)	5	5	5	5	5	5	5	5	5	5	5	5	5	5	5	5
CAMP0489	Putative periplasmic protein	34	34	34	34	34	34	34	34	34	34	34	34	34	34	34	34
CAMP0490	Isocitrate dehydrogenase (K00031)	21	21	21	21	21	21	21	21	21	21	21	21	21	21	21	21
CAMP0491	Malate dehydrogenase (K00024)	22	22	22	22	22	22	22	22	22	22	22	22	22	22	22	22
CAMP0492	Succinyl-coA synthetase beta chain (K01903)	21	21	21	21	21	21	21	21	21	21	21	21	21	21	21	21
CAMP0493	Succinyl-coA synthetase alpha chain (K01902)	17	17	17	17	17	17	17	17	17	17	17	17	17	17	17	17
CAMP0494	OORD subunit of 2-oxoglutarate:acceptor oxidoreductase (K00176)	9	9	9	9	9	9	9	9	9	9	9	9	9	9	9	9
CAMP0495	OORA subunit of 2-oxoglutarate:acceptor oxidoreductase (K00174)	22	22	22	22	22	22	22	22	22	22	22	22	22	22	22	22
CAMP0496	OORB subunit of 2-oxoglutarate:acceptor oxidoreductase (K00175)	23	23	23	23	23	23	23	23	23	23	23	23	23	23	23	23
CAMP0497	OORC subunit of 2-oxoglutarate:acceptor oxidoreductase (K00177)	38	38	38	38	38	38	38	38	38	38	38	38	38	38	38	38
CAMP0498	Hypothetical protein Cj0539	12	12	12	12	12	12	12	12	12	12	12	12	12	12	12	12
CAMP0499	Putative exporting protein	18	18	18	18	18	18	18	18	18	18	18	18	18	18	18	18
CAMP0500	Polyprenyl synthetase (K02523)	41	41	41	41	41	41	41	41	41	41	41	41	41	41	41	41
CAMP0501	Glutamyl-tRNA reductase (K02492)	25	25	25	25	25	25	25	25	25	25	25	25	25	25	25	25
CAMP0502	Prolyl-tRNA synthetase (K01881)	28	28	28	28	28	28	28	28	28	28	28	28	28	28	28	28
CAMP0503	Putative integral memnbrane protein (K01649)	16	16	16	16	16	16	16	16	16	16	16	16	16	16	16	16
CAMP0504	Porphobilinogen deaminase (K01749)	25	25	25	25	25	25	25	25	25	25	25	25	25	25	25	25
CAMP0505	Putative 3-octaprenyl-4-hydroxybenzoate carboxy-lyase (K03182)	21	21	21	21	21	21	21	21	21	21	21	21	21	21	21	21
CAMP0506	Flagellar protein (K06603)	new#1	new#1	new#1	new#1	new#1	new#1	new#1	new#1	new#1	new#1	new#1	new#1	new#1	new#1	new#1	new#1
CAMP0507	Flagellar hook-associated protein (K02407)	39	39	39	39	39	39	new#1	new#1	new#1	new#1	new#1	new#1	new#1	new#1	new#1	new#1
CAMP0508	Flagellar protein (K02422)	6	6	6	6	6	6	6	6	6	6	6	6	6	6	6	6
CAMP0509	Hypothetical protein Cj0550	3	3	3	3	3	3	3	3	3	3	3	3	3	3	3	3
CAMP0510	Elongation factor P (K02356)	5	5	5	5	5	5	5	5	5	5	5	5	5	5	5	5
CAMP0516	Putative integral membrane protein	2	2	2	2	2	2	2	2	2	2	2	2	2	2	2	2
CAMP0517	Gamma-glutamyl phosphate reductase (K00147)	5	5	5	5	5	5	5	5	5	5	5	5	5	5	5	5
CAMP0518	Putative pyridine nucleotide-disulphide oxidoreductase (K00384)	23	23	23	23	23	23	23	23	23	23	23	23	23	23	23	23
CAMP0519	Putative MATE family transport protein	21	21	21	21	21	21	21	21	21	21	21	21	21	21	21	21
CAMP0520	Putative periplasmic protein	22	new#1	new#1	new#1	new#1	new#1	new#1	new#1	new#1	new#1	new#1	new#1	new#1	new#1	new#1	new#1
CAMP0521	Replicative DNA helicase (K02314)	22	22	22	22	22	22	22	22	22	22	22	22	22	22	22	22
CAMP0529	Putative transcriptional regulator	2	2	2	2	2	2	2	2	2	2	2	2	2	2	2	2
CAMP0530	GTP cyclohydrolase II / 3,4-dihydroxy-2-butanone 4-phosphate synthase (K14652)	38	38	38	38	38	38	38	38	38	38	38	38	38	38	38	38
CAMP0531	Putative GatB/Yqey family protein (K09117)	5	5	5	5	5	5	5	5	5	5	5	5	5	5	5	5
CAMP0532	Acetolactate synthase large subunit (K01652)	23	23	23	23	23	23	23	23	23	23	23	23	23	23	23	23
CAMP0533	Acetolactate synthase small subunit (K01653)	5	5	5	5	5	5	5	5	5	5	5	5	5	5	5	5
CAMP0534	UDP-3-O-[3-hydroxymyristoyl] glucosamine N-acyltransferase (K02536)	4	4	4	4	4	4	4	4	4	4	4	4	4	4	4	4
CAMP0535	S-adenosylmethionine:tRNA ribosyltransferase-isomerase (K07568)	5	5	5	5	5	5	5	5	5	5	5	5	5	5	5	5
CAMP0536	Sec-independant protein translocase (K03118)	5	5	410	410	410	410	410	410	410	410	410	410	410	410	410	410
CAMP0537	Sec-independant protein translocase (K03117)	112	112	112	112	112	112	112	112	112	112	112	112	112	112	112	112
CAMP0538	Putative oxygen-independent coproporphyrinogen III oxidase (K02495)	4	4	4	4	4	4	4	4	4	4	4	4	4	4	4	4
CAMP0539	Putative NUDIX hydrolase family protein (K08311)	5	5	5	5	5	5	5	5	5	5	5	5	5	5	5	5
CAMP0540	Aspartokinase, alpha and beta subunits (K00928)	21	21	21	21	21	21	21	21	21	21	21	21	21	21	21	21
CAMP0541	Hypothetical protein Cj0583	4	4	4	4	4	4	4	4	4	4	4	4	4	4	4	4
CAMP0542	Hypothetical protein Cj0584 (K02341)	5	5	5	5	5	5	5	5	5	5	5	5	5	5	5	5
CAMP0543	Dihydropteroate synthase (K00796)	5	5	5	5	new#1	new#1	new#1	new#1	new#1	new#1	new#1	new#1	new#1	new#1	new#1	new#1
CAMP0544	DNA ligase (K01972)	5	5	5	5	5	5	5	5	5	5	5	5	5	5	5	5
CAMP0545	Putative integral membrane protein	3	3	3	3	3	3	3	3	3	3	3	3	3	3	3	3
CAMP0546	Putative haemolysin (K06442)	2	2	2	2	2	2	2	2	2	2	2	2	2	2	2	2
CAMP0547	Putative riboflavin kinase/FMN adenylyltransferase (K11753)	2	2	2	2	2	2	2	2	2	2	2	2	2	2	2	2
CAMP0548	Putative SAM-dependent methyltransferase (K15256)	5	5	5	5	5	5	5	5	5	5	5	5	5	5	5	5
CAMP0549	Putative lipoprotein	2	2	2	2	2	2	2	2	2	2	2	2	2	2	2	2
CAMP0551	Putative integral membrane protein	5	5	5	5	5	5	5	5	5	5	5	5	5	5	5	5
CAMP0552	Putative DNA/RNA non-specific endonuclease (K01173)	5	5	5	5	5	5	5	5	5	5	5	5	5	5	5	5
CAMP0553	Endonuclease III (K10773)	5	5	5	5	5	5	5	5	5	5	5	5	5	5	5	5
CAMP0554	Major antigenic peptide PEB-cell binding factor	5	5	5	5	5	5	5	5	5	5	5	5	5	5	5	5
CAMP0555	Fructose-bisphosphate aldolase (K01624)	5	5	5	5	5	5	5	5	5	5	5	5	5	5	5	5
CAMP0556	Putative membrane protein	41	41	41	41	41	41	41	41	41	41	41	41	41	41	41	41
CAMP0557	Putative OmpA family membrane protein (K02557)	5	5	5	5	5	5	5	5	5	5	5	5	5	5	5	5
CAMP0558	Hypothetical protein Cj0600 (K01505)	4	4	4	4	4	4	4	4	4	4	4	4	4	4	4	4
CAMP0559	Putative sodium-dependent transmembrane transport protein (K03308)	5	5	5	5	5	5	5	5	5	5	5	5	5	5	5	5
CAMP0560	MOSC-domain containing protein	2	2	2	2	2	2	2	2	2	2	2	2	2	2	2	2
CAMP0561	Putative thiol:disulphide interchange protein (K04084)	5	5	5	5	5	5	5	5	5	5	5	5	5	5	5	5
CAMP0562	Putative polyphosphate kinase	5	5	5	5	5	5	5	5	5	5	5	5	5	5	5	5
CAMP0563	Putative amidohydrolase	2	2	2	2	2	2	2	2	2	2	2	2	2	2	2	2
CAMP0564	Putative secretion protein HlyD (K13888)	5	5	5	5	5	5	5	5	5	5	5	5	5	5	5	5
CAMP0565	ABC-type transmembrane transport protein (K05685)	new#1	22	22	22	22	22	22	22	22	22	22	22	22	22	22	22
CAMP0566	Putative outer membrane efflux protein	21	21	21	21	21	21	21	21	21	21	21	21	21	21	21	21
CAMP0567	Possible periplasmic protein	21	21	21	21	21	21	21	21	21	21	21	21	21	21	21	21
CAMP0568	Putative periplasmic protein (K09795)	16	16	16	16	16	16	16	16	16	16	16	16	16	16	16	16
CAMP0569	Putative acyltransferase family protein	15	15	15	15	15	15	15	15	15	15	15	15	15	15	15	15
CAMP0570	Ferritin (K02217)	19	19	19	19	19	19	19	19	19	19	19	19	19	19	19	19
CAMP0571	Putative periplasmic phosphate binding protein (K02040)	23	23	23	23	23	23	23	23	23	23	23	23	23	23	23	23
CAMP0572	Putative phosphate transport system permease protein (K02037)	20	20	20	20	20	20	20	20	20	20	20	20	20	20	20	20
CAMP0573	Putative phosphate transport system permease protein (K02038)	21	21	21	21	21	21	21	21	21	21	21	21	21	21	21	21
CAMP0574	Phosphate transport ATP-binding protein (K02036)	20	20	20	20	20	20	20	20	20	20	20	20	20	20	20	20
CAMP0577	Putative MATE family transport protein	56	56	56	56	56	56	56	56	56	56	56	56	56	56	56	56
CAMP0578	Conserved hypothetical protein Cj0620 (K07043)	7	7	7	7	7	7	7	7	7	7	7	7	7	7	7	7
CAMP0579	Hypothetical protein Cj0621	13	13	13	13	13	13	13	13	13	13	13	13	13	13	13	13
CAMP0580	Carbamoyltransferase (K04656)	new#1	new#1	new#1	new#1	new#1	new#1	new#1	new#1	new#1	new#1	new#1	new#1	new#1	new#1	new#1	new#1
CAMP0581	Hydrogenase isoenzymes formation protein (K04652)	21	21	21	21	21	21	21	21	21	21	21	21	21	21	21	21
CAMP0582	Hydrogenase isoenzymes formation protein (K04653)	19	19	19	19	19	19	19	19	19	19	19	19	19	19	19	19
CAMP0583	Hydrogenase isoenzymes formation protein (K04654)	25	25	25	25	25	25	25	25	25	25	25	25	25	25	25	25
CAMP0584	Hydrogenase isoenzymes formation protein (K04655)	26	26	26	26	26	26	26	26	26	26	26	26	26	26	26	26
CAMP0585	Hydrogenase expression/formation protein (K04651)	17	17	17	17	17	17	17	17	17	17	17	17	17	17	17	17
CAMP0587	Putative DNA polymerase III, delta subunit (K02340)	22	22	22	22	22	22	22	22	22	22	22	22	22	22	22	22
CAMP0588	Putative ribonuclease (K12573)	18	18	18	18	18	18	18	18	18	18	18	18	18	18	18	18
CAMP0589	Ketol-acid reductoisomerase (K00053)	14	14	14	14	14	14	14	14	14	14	14	14	14	14	14	14
CAMP0590	Putative periplasmic protein (K09798)	7	7	7	7	7	7	7	7	7	7	7	7	7	7	7	7
CAMP0591	DNA processing protein A (K04096)	18	18	18	18	18	18	18	18	18	18	18	18	18	18	18	18
CAMP0592	Putative holliday junction resolvase (K07447)	5	5	5	5	5	5	5	5	5	5	5	5	5	5	5	5
CAMP0593	NOL1/NOP2/sun family protein	2	2	2	2	2	2	2	2	2	2	2	2	2	2	2	2
CAMP0594	Putative peptide methionine sulfoxide reductase (K07304)	2	2	2	2	2	2	2	2	2	2	2	2	2	2	2	2
CAMP0595	Inorganic pyrophosphatase (K01507)	5	5	5	5	5	5	5	5	5	5	5	5	5	5	5	5
CAMP0596	Adenylate kinase (K00939)	5	5	5	5	5	5	5	5	5	5	5	5	5	5	5	5
CAMP0597	Aspartyl-tRNA synthetase (K01876)	5	5	5	5	5	5	5	5	5	5	5	5	5	5	5	5
CAMP0598	Putative inorganic polyphosphate/ATP-NAD kinase (K00858)	4	4	4	4	4	4	4	4	4	4	4	4	4	4	4	4
CAMP0599	Putative DNA repair protein (K03631)	2	2	2	2	2	2	2	2	2	2	2	2	2	2	2	2
CAMP0600	Two-component response regulator	2	2	2	2	2	2	2	2	2	2	2	2	2	2	2	2
CAMP0601	Putative TatD-related deoxyribonuclease protein (K03424)	3	3	3	3	3	3	3	3	3	3	3	3	3	3	3	3
CAMP0602	Putative secreted transglycosylase (K08307)	5	5	5	5	5	5	5	5	5	5	5	5	5	5	5	5
CAMP0603	Putative lipoprotein (K03642)	5	5	5	5	5	5	5	5	5	5	5	5	5	5	5	5
CAMP0604	Putative HAD-superfamily hydrolase (K03270)	new#1	new#1	new#1	new#1	new#1	new#1	new#1	new#1	new#1	new#1	new#1	new#1	new#1	new#1	new#1	new#1
CAMP0605	Putative membrane protein	5	5	5	5	5	5	5	5	5	5	5	5	5	5	5	5
CAMP0606	Putative OstA family protein (K09774)	3	3	3	3	3	3	3	3	3	3	3	3	3	3	3	3
CAMP0607	Putative ATP/GTP binding protein (K03978)	5	5	5	5	5	5	5	5	5	5	5	5	5	5	5	5
CAMP0608	Putative integral membrane protein	2	2	2	2	2	2	2	2	2	2	2	2	2	2	2	2
CAMP0609	Penicillin-binding protein (K05515)	2	2	2	2	2	2	2	2	2	2	2	2	2	2	2	2
CAMP0610	Putative aminopeptidase (K01262)	new#1	new#1	new#1	new#1	new#1	new#1	new#1	new#1	new#1	new#1	new#1	new#1	new#1	new#1	new#1	new#1
CAMP0613	GTP-binding protein Era homolog (K03595)	5	5	5	5	5	5	5	5	5	5	5	5	5	5	5	5
CAMP0614	ATP-dependent Hsl protease ATP-binding subunit (K03667)	5	new#1	5	5	5	5	5	5	5	5	5	5	5	5	5	5
CAMP0615	ATP-dependent protease HslV (K01419)	5	5	5	5	5	5	5	5	5	5	5	5	5	5	5	5
CAMP0617	Argininosuccinate synthase (K01940)	5	5	5	5	5	5	5	5	5	5	5	5	5	5	5	5
CAMP0618	Putative S4 domain protein	5	5	5	5	5	5	5	5	5	5	5	5	5	5	5	5
CAMP0619	Putative ATP/GTP-binding protein (K06925)	5	5	5	5	5	5	5	5	5	5	5	5	5	5	5	5
CAMP0620	ABC-transporter ATP-binding protein (K06861)	5	5	5	5	5	5	5	5	5	5	5	5	5	5	5	5
CAMP0621	RNA polymerase sigma-54 factor (K03092)	5	5	5	5	5	5	5	5	5	5	5	5	5	5	5	5
CAMP0622	Anaerobic C4-dicarboxylate transporter (K07792)	4	4	new#1	new#1	new#1	4	4	4	4	4	4	4	4	4	4	4
CAMP0626	Excinuclease ABC subunit B (K03702)	5	5	5	5	5	5	5	5	5	5	5	5	5	5	5	5
CAMP0627	Hypothetical protein Cj0681	5	5	5	5	5	5	5	5	5	5	5	5	5	5	5	5
CAMP0628	Hypothetical protein Cj0682	5	5	5	5	5	5	5	5	5	5	5	5	5	5	5	5
CAMP0629	Putative periplasmic protein (K02456)	2	2	2	2	2	2	2	2	2	2	2	2	2	2	2	2
CAMP0630	Putative primosomal protein N' (K04066)	2	2	2	2	2	2	new#1	new#1	new#1	new#1	new#1	new#1	new#1	new#1	new#1	new#1
CAMP0632	4-hydroxy-3-methylbut-2-en-1-yl diphosphate synthase (K03526)	4	4	4	4	4	4	4	4	4	4	4	4	4	4	4	4
CAMP0633	Putative flagellar L-ring protein precursor (K02393)	5	5	5	5	5	5	5	5	5	5	5	5	5	5	5	5
CAMP0634	Putative phosphate acetyltransferase (K13788)	5	5	5	5	5	5	5	5	5	5	5	5	5	5	5	5
CAMP0635	Acetate kinase (K00925)	52	52	52	52	52	52	52	52	52	52	52	52	52	52	52	52
CAMP0637	Putative membrane protein	5	5	5	5	5	5	5	5	5	5	5	5	5	5	5	5
CAMP0639	S-adenosyl-methyltransferase (K03438)	508	508	508	508	508	508	508	508	508	508	508	508	508	508	508	508
CAMP0640	Putative periplasmic protein (K03770)	new#1	new#1	2	2	2	2	2	2	2	2	2	2	2	2	2	2
CAMP0641	Cell division protein FtsA (K03590)	41	41	41	41	41	41	41	41	41	41	41	41	41	41	41	41
CAMP0642	Cell division protein FfsZ (K03531)	5	5	5	5	5	5	5	5	5	5	5	5	5	5	5	5
CAMP0643	Flagellar basal-body rod protein (K02392)	4	4	4	4	4	4	4	4	4	4	4	4	4	4	4	4
CAMP0644	Flagellar basal-body rod protein (K02392)	5	5	5	5	5	5	5	5	5	5	5	5	5	5	5	5
CAMP0645	Glutamine synthetase (K01915)	5	5	5	5	5	5	5	5	5	5	5	5	5	5	5	5
CAMP0646	Hypothetical protein Cj0700	4	4	4	4	4	new#1	new#1	new#1	new#1	new#1	new#1	new#1	new#1	new#1	new#1	new#1
CAMP0647	Putative protease (K08303)	5	5	5	5	5	5	5	5	5	5	5	5	5	5	5	5
CAMP0648	Phosphoribosylaminoimidazole carboxylase catalytic subunit (K01588)	5	5	5	5	5	5	5	5	5	5	5	5	5	5	5	5
CAMP0649	Hypothetical protein Cj0703	4	4	4	4	4	4	4	4	4	4	4	4	4	4	4	4
CAMP0650	Glycyl-tRNA synthetase alpha chain (K01878)	4	4	4	4	4	4	4	4	4	4	4	4	4	4	4	4
CAMP0651	Conserved hypothetical protein Cj0705	2	2	2	2	2	2	2	2	2	2	2	2	2	2	2	2
CAMP0652	Conserved hypothetical protein Cj0706 (K07164)	5	5	5	5	5	5	5	5	5	5	5	5	5	5	5	5
CAMP0653	3-deoxy-D-manno-octulosonic-acid transferase (K02527)	2	2	2	2	2	2	2	2	2	2	2	2	2	2	2	2
CAMP0654	Putative ribosomal pseudouridine synthase (K06180)	18	18	18	18	18	18	18	18	18	18	18	18	18	18	18	18
CAMP0655	Signal recognition particle protein (K03106)	2	2	2	2	2	2	2	2	2	2	2	2	2	2	2	2
CAMP0657	Hypothetical protein Cj0711 (K06960)	1	1	1	1	1	1	1	1	1	1	1	1	1	1	1	1
CAMP0658	Putative 16S rRNA processing protein (K02860)	5	5	5	5	5	5	5	5	5	5	5	5	5	5	5	5
CAMP0659	tRNA (guanine-N1)-methyltransferase (K00554)	5	5	5	5	5	5	5	5	5	5	5	5	5	5	5	5
CAMP0661	Transthyretin-like periplasmic protein (K07127)	3	3	3	3	3	3	3	3	3	3	3	3	3	3	3	3
CAMP0662	Putative phospho-2-dehydro-3-deoxyheptonate aldolase (K01626)	new#1	5	5	5	5	5	5	5	5	5	5	5	5	5	5	5
CAMP0663	Putative ArsC family protein	2	2	2	2	2	2	2	2	2	2	2	2	2	2	2	2
CAMP0664	DNA polymerase III, alpha chain (K02337)	5	5	5	5	5	5	5	5	5	5	5	5	5	5	5	5
CAMP0665	Conserved hypothetical protein Cj0719c (K06997)	5	5	5	5	5	5	5	5	5	5	5	5	5	5	5	5
CAMP0666	Flagellin (K02406)	4	4	4	4	4	4	4	4	4	4	4	4	4	4	4	4
CAMP0667	Putative integral membrane protein	1	1	1	1	1	1	1	1	1	1	1	1	1	1	1	1
CAMP0668	Putative DNA methylase (K02493)	2	2	2	2	2	2	2	2	2	2	2	2	2	2	2	2
CAMP0669	Putative integral membrane zinc-metalloprotease (K06013)	4	4	4	4	4	4	4	4	4	4	4	4	4	4	4	4
CAMP0670	Hypothetical protein Cj0724	4	4	4	4	4	4	4	4	4	4	4	4	4	4	4	4
CAMP0671	Molybdopterin biosynthesis protein (K03831)	5	5	5	5	5	5	5	5	5	5	5	5	5	5	5	5
CAMP0672	Magnesium and cobalt transport protein (K03284)	4	4	4	4	4	4	4	4	4	4	4	4	4	4	4	4
CAMP0674	Putative periplasmic protein	3	3	3	3	3	3	3	3	3	3	3	3	3	3	3	3
CAMP0680	Histidine-binding protein precursor (K02030)	20	20	20	20	20	20	20	20	20	20	20	20	20	20	20	20
CAMP0692	Putative heat shock regulator (K03705)	5	5	5	5	5	5	5	5	5	5	5	5	5	5	5	5
CAMP0693	Heat shock protein GrpE (K03687)	5	5	5	5	5	5	5	5	5	5	5	5	5	5	5	5
CAMP0694	Heat shock protein DnaK (K04043)	5	5	5	5	5	5	5	5	5	5	5	5	5	5	5	5
CAMP0695	Hypothetical protein Cj0760	4	4	4	4	4	4	4	4	4	4	4	4	4	4	4	4
CAMP0696	Hypothetical protein Cj0761	5	5	5	5	5	5	5	5	5	5	5	5	5	5	5	5
CAMP0697	Aspartate aminotransferase (K00812)	23	23	23	23	23	23	23	23	23	23	23	23	23	23	23	23
CAMP0698	Serine acetyltransferase (K00640)	4	4	4	4	4	4	4	4	4	4	4	4	4	4	4	4
CAMP0699	Biosynthetic arginine decarboxylase (K01585)	5	5	5	new#1	5	new#1	new#1	new#1	new#1	new#1	new#1	new#1	new#1	new#1	new#1	new#1
CAMP0700	Histidyl-tRNA synthetase (K01892)	5	5	5	5	5	5	5	5	5	5	5	5	5	5	5	5
CAMP0701	Thymidylate kinase (K00943)	5	5	5	5	5	5	5	5	5	5	5	5	5	5	5	5
CAMP0702	Phosphopantetheine adenylyltransferase (K00954)	5	5	5	5	5	5	5	5	5	5	5	5	5	5	5	5
CAMP0703	Putative decarboxylase (K03186)	5	5	5	5	5	5	5	5	5	5	5	5	5	5	5	5
CAMP0704	Putative flagellar protein FlgA (K02386)	5	5	5	5	5	5	5	5	5	5	5	5	5	5	5	5
CAMP0708	Putative binding-protein dependent transport system permease protein (K02072)	5	5	5	5	5	5	5	5	5	5	5	5	5	5	5	5
CAMP0709	ABC transport system ATP-binding protein (K02071)	4	4	4	4	4	4	4	4	4	4	4	4	4	4	4	4
CAMP0710	Valyl-tRNA synthetase (K01873)	56	56	56	56	56	56	56	56	56	56	56	56	56	56	56	56
CAMP0711	Putative periplasmic protein	2	2	2	2	2	2	2	2	2	2	2	2	2	2	2	2
CAMP0712	Putative ATP-dependent DNA helicase (K03657)	22	22	22	22	22	22	22	22	22	22	22	22	22	22	22	22
CAMP0713	Major antigenic peptide PEB2	2	2	2	2	2	2	2	2	2	2	2	2	2	2	2	2
CAMP0714	Thiol peroxidase (K11065)	5	5	5	5	5	5	5	5	5	5	5	5	5	5	5	5
CAMP0715	Periplasmic nitrate reductase (K02567)	new#1	new#1	new#1	new#1	new#1	new#1	new#1	new#1	new#1	new#1	new#1	new#1	new#1	new#1	new#1	new#1
CAMP0716	Putative ferredoxin (K02573)	5	5	5	5	5	5	5	5	5	5	5	5	5	5	5	5
CAMP0717	Putative ferredoxin (K02574)	4	4	4	4	4	4	4	4	4	4	4	4	4	4	4	4
CAMP0718	Periplasmic nitrate reductase small subunit (cytochrome C-type protein) (K02568)	30	30	30	30	30	30	30	30	30	30	30	30	30	30	30	30
CAMP0719	Putative periplasmic protein	5	5	5	5	5	5	5	5	5	5	5	5	5	5	5	5
CAMP0720	NapD protein homolog (K02570)	5	5	5	5	5	5	5	5	5	5	5	5	5	5	5	5
CAMP0722	Conserved hypothetical protein Cj0787	5	5	5	5	5	5	5	5	5	5	5	5	5	5	5	5
CAMP0723	Hypothetical protein Cj0788	4	4	4	4	4	4	4	4	4	4	4	4	4	4	4	4
CAMP0724	Putative multifunctional Cca protein (K00974)	2	2	2	2	2	2	2	2	2	2	2	2	2	2	2	2
CAMP0725	Formyltetrahydrofolate deformylase (K01433)	5	5	5	5	5	5	5	5	5	5	5	5	5	5	5	5
CAMP0726	Putative aminotransferase	4	4	4	4	4	4	4	4	4	4	4	4	4	4	4	4
CAMP0727	Conserved hypothetical protein Cj0792 (K06921)	25	25	25	25	25	25	25	25	25	25	25	25	25	25	25	25
CAMP0728	Signal transduction histidine kinase (K02482)	4	4	4	4	4	4	4	4	4	4	4	4	4	4	4	4
CAMP0730	UDP-N-acetylmuramoyl-tripeptide D-alanyl-D-alanine ligase (K01929)	5	5	5	5	5	5	5	5	5	5	5	5	5	5	5	5
CAMP0731	Putative hydrolase	2	2	2	2	2	2	2	2	2	2	2	2	2	2	2	2
CAMP0732	Hypothetical protein Cj0797c	1	1	1	1	1	1	1	1	1	1	1	1	1	1	1	1
CAMP0733	D-alanine--D-alanine ligase (K01921)	5	5	5	5	5	5	5	5	5	5	5	5	5	5	5	5
CAMP0734	Putative Holliday junction ATP-dependent DNA helicase (K03550)	4	4	4	4	4	4	4	4	4	4	4	4	4	4	4	4
CAMP0735	Putative ATPase	33	33	33	33	33	33	33	33	33	33	33	33	33	33	33	33
CAMP0736	Putative integral membrane protein (MviN homolog) (K03980)	5	5	5	5	5	5	5	5	5	5	5	5	5	5	5	5
CAMP0737	Cysteinyl-tRNA synthetase (K01883)	5	5	5	5	5	5	5	5	5	5	5	5	5	5	5	5
CAMP0738	Lipid export ABC transport protein (K11085)	2	2	2	2	2	2	2	2	2	2	2	2	2	2	2	2
CAMP0739	Dihydroorotate dehydrogenase (K00254)	5	5	5	5	5	5	5	5	5	5	5	5	5	5	5	5
CAMP0740	Putative zinc protease	new#1	new#1	new#1	new#1	new#1	new#1	new#1	new#1	new#1	new#1	new#1	new#1	new#1	new#1	new#1	new#1
CAMP0741	Dihydrodipicolinate synthase (K01714)	40	40	40	40	40	40	40	40	40	40	40	40	40	40	40	40
CAMP0742	Putative oxidoreductase (K00076)	5	5	5	5	5	5	5	5	5	5	5	5	5	5	5	5
CAMP0743	Small hydrophobic protein	5	5	5	5	5	5	5	5	5	5	5	5	5	5	5	5
CAMP0744	Putative hydrolase	2	2	2	2	2	2	2	2	2	2	2	2	2	2	2	2
CAMP0745	NH(3)-dependent NAD(+) synthetase (K01916)	5	5	5	5	5	5	5	5	5	5	5	5	5	5	5	5
CAMP0746	Tetraacyldisaccharide 4'-kinase (K00912)	5	5	5	5	5	5	5	5	5	5	5	5	5	5	5	5
CAMP0747	Threonine synthase (K01733)	21	21	21	21	21	21	21	21	21	21	21	21	21	21	21	21
CAMP0748	3-deoxy-manno-octulosonate cytidylyltransferase (K00979)	25	25	25	25	25	25	25	25	25	25	25	25	25	25	25	25
CAMP0752	Putative glutamine binding periplasmic protein (K02030)	22	22	22	22	22	22	22	22	22	22	22	22	22	22	22	22
CAMP0755	Flagellar biosynthesis protein (K02419)	19	19	19	19	19	19	19	19	19	19	19	19	19	19	19	19
CAMP0756	UDP-N-acetylglucosamine pyrophosphorylase (K04042)	new#1	new#1	new#1	new#1	new#1	new#1	new#1	new#1	new#1	new#1	new#1	new#1	new#1	new#1	new#1	new#1
CAMP0757	Phosphopantothenoylcysteine decarboxylase (K13038)	29	29	29	29	29	29	29	29	29	29	29	29	29	29	29	29
CAMP0758	Hypothetical protein Cj0823	5	5	5	5	5	5	5	5	5	5	5	5	5	5	5	5
CAMP0759	Undecaprenyl diphosphate synthase (K00806)	5	5	5	5	5	5	5	5	5	5	5	5	5	5	5	5
CAMP0761	Putative integral membrane protein (K07091)	5	5	5	5	5	5	5	5	5	5	5	5	5	5	5	5
CAMP0762	tRNA pseudouridine synthase (K06173)	4	4	4	4	4	4	4	4	4	4	4	4	4	4	4	4
CAMP0763	Threonine dehydratase biosynthetic (K01754)	5	5	5	5	5	5	5	5	5	5	5	5	5	5	5	5
CAMP0766	tRNA (uracil-5-)-methyltransferase (K00557)	40	40	40	40	40	40	40	40	40	40	40	40	40	40	40	40
CAMP0767	Putative Na+/H+ antiporter family protein	5	5	5	5	5	5	5	5	5	5	5	5	5	5	5	5
CAMP0768	Putative oxidoreductase	5	5	5	5	5	5	5	5	5	5	5	5	5	5	5	5
CAMP0769	Ankyrin repeat-containing putative periplasmic protein (K06867)	5	5	5	5	5	5	5	5	5	5	5	5	5	5	5	5
CAMP0770	Aconitate hydratase (K01682)	5	5	5	5	5	5	5	5	5	5	5	5	5	5	5	5
CAMP0771	Methylated-DNA--protein-cysteine methyltransferase (K00567)	2	2	2	2	2	2	2	2	2	2	2	2	2	2	2	2
CAMP0772	Conserved hypothetical protein Cj0837c (K01772)	5	5	5	5	5	5	5	5	5	5	5	5	5	5	5	5
CAMP0773	Methionyl-tRNA synthetase (K01874)	5	5	5	5	5	5	5	5	5	5	5	5	5	5	5	5
CAMP0774	Hypothetical protein Cj0839c	4	4	4	4	4	4	4	4	4	4	4	4	4	4	4	4
CAMP0775	Fructose-1,6-bisphosphatase (K03841)	5	5	5	5	5	5	5	5	5	5	5	5	5	5	5	5
CAMP0776	Putative molybdopterin-guanine dinucleotide biosynthesis protein (K03753)	5	5	5	5	5	5	5	5	5	5	5	5	5	5	5	5
CAMP0777	Putative lipoprotein	5	5	5	5	5	5	5	5	5	5	5	5	5	5	5	5
CAMP0778	Putative secreted transglycosylase (K08309)	3	3	3	3	3	3	3	3	3	3	3	3	3	3	3	3
CAMP0779	Putative integral membrane protein (K02221)	5	5	5	5	5	5	5	5	5	5	5	5	5	5	5	5
CAMP0780	Glutamyl-tRNA synthetase (K01885)	5	5	5	5	5	5	5	5	5	5	5	5	5	5	5	5
CAMP0781	Putative metallophosphoesterase (K07098)	4	4	4	4	4	4	4	4	4	4	4	4	4	4	4	4
CAMP0782	Phosphatidylserine decarboxylase proenzyme (K01613)	46	46	46	46	46	46	46	46	46	46	46	46	46	46	46	46
CAMP0783	Conserved hypothetical protein Cj0848c (K04061)	5	5	5	5	5	5	5	5	5	5	5	5	5	5	5	5
CAMP0785	Putative MFS (Major Facilitator Superfamily) transport protein	17	17	17	17	17	17	17	17	17	17	17	17	17	17	17	17
CAMP0787	Putative integral membrane protein	5	5	5	5	5	5	5	5	5	5	5	5	5	5	5	5
CAMP0788	Glutamate-1-semialdehyde 2,1-aminomutase (K01845)	5	5	5	5	5	5	5	5	5	5	5	5	5	5	5	5
CAMP0789	Putative periplasmic protein	5	5	5	5	5	5	5	5	5	5	5	5	5	5	5	5
CAMP0790	Methylenetetrahydrofolate dehydrogenase/methenyltetrahydrofolate cyclohydrolase (K01491)	5	5	5	5	5	5	5	5	5	5	5	5	5	5	5	5
CAMP0791	Signal peptidase I (K03100)	new#1	new#1	new#1	new#1	new#1	new#1	new#1	new#1	new#1	new#1	new#1	new#1	new#1	new#1	new#1	new#1
CAMP0792	Putative molybdopterin biosynthesis protein (K03750)	19	19	19	19	19	19	19	19	19	19	19	19	19	19	19	19
CAMP0793	UDP-N-acetylglucosamine 1-carboxyvinyltransferase (K00790)	5	5	5	5	5	5	5	5	5	5	5	5	5	5	5	5
CAMP0796	Para-aminobenzoate synthase glutamine amidotransferase component II (K01664)	2	2	2	2	2	2	2	2	2	2	2	2	2	2	2	2
CAMP0797	Para-aminobenzoate synthase component I (K03342)	35	35	35	35	35	35	35	35	35	35	35	35	35	35	35	35
CAMP0798	DNA recombinase (K04763)	5	5	5	5	5	5	5	5	5	5	5	5	5	5	5	5
CAMP0800	Putative disulphide oxidoreductase (K03611)	2	2	2	2	2	2	2	2	2	2	2	2	2	2	2	2
CAMP0801	Putative protein disulphide isomerase (K03673)	5	5	5	5	5	5	5	5	5	5	5	5	5	5	5	5
CAMP0805	Very hypothetical protein Cj0877c	new#1	new#1	new#1	new#1	new#1	new#1	new#1	new#1	new#1	new#1	new#1	new#1	new#1	new#1	new#1	new#1
CAMP0806	Hypothetical protein Cj0878	22	22	22	22	22	22	22	22	22	22	22	22	22	22	22	22
CAMP0807	Putative periplasmic protein	5	5	5	5	5	5	5	5	5	5	5	5	5	5	5	5
CAMP0808	Hypothetical protein Cj0880c	5	5	5	5	5	5	5	5	5	5	5	5	5	5	5	5
CAMP0809	Hypothetical protein Cj0881c (K07097)	4	4	4	4	4	4	4	4	4	4	4	4	4	4	4	4
CAMP0810	Flagellar biosynthesis protein (K02400)	3	3	3	3	3	3	3	3	3	3	3	3	3	3	3	3
CAMP0811	Putative transcriptional regulator	5	5	5	5	5	5	5	5	5	5	5	5	5	5	5	5
CAMP0813	Putative cell division protein (K03466)	32	32	32	32	32	32	32	32	32	32	32	32	32	32	32	32
CAMP0814	Putative flagellin (K02397)	4	4	4	4	4	new#1	new#1	new#1	new#1	new#1	new#1	new#1	new#1	new#1	new#1	new#1
CAMP0815	ABC transport system ATP-binding protein (K15738)	46	46	46	46	46	46	46	46	46	46	46	46	46	46	46	46
CAMP0816	Putative sensory trasnduction histidine kinase	7	7	7	7	7	7	7	7	7	7	7	7	7	7	7	7
CAMP0817	Putative sensory transduction transcriptional regulator	5	5	5	5	5	5	5	5	5	5	5	5	5	5	5	5
CAMP0818	D-3-phosphoglycerate dehydrogenase (K00058)	5	5	5	5	5	5	5	5	5	5	5	5	5	5	5	5
CAMP0819	Putative periplasmic protein	18	18	18	18	18	18	18	18	18	18	18	18	18	18	18	18
CAMP0821	4-hydroxy-3-methylbut-2-enyl diphosphate reductase (K03527)	5	5	5	5	5	5	5	5	5	5	5	5	5	5	5	5
CAMP0822	3-phosphoshikimate 1-carboxyvinyltransferase (K00800)	5	5	5	5	5	5	5	5	5	5	5	5	5	5	5	5
CAMP0823	Phenylalanyl-tRNA synthetase beta chain (K01890)	15	15	15	15	15	15	15	15	15	15	15	15	15	15	15	15
CAMP0824	Phenylalanyl-tRNA synthetase alpha chain (K01889)	17	17	17	17	17	17	17	17	17	17	17	17	17	17	17	17
CAMP0825	Putative histidine triad (HIT) family protein (K02503)	19	19	19	19	19	19	19	19	19	19	19	19	19	19	19	19
CAMP0826	4-methyl-5(beta-hydroxyethyl)-thiazole monophosphate synthesis protein (K03152)	18	18	18	18	18	18	18	18	18	18	18	18	18	18	18	18
CAMP0828	Putative amino acid ABC tansporter permease protein (K02029)	20	20	20	20	20	20	20	20	20	20	20	20	20	20	20	20
CAMP0829	Putative glutamine transport ATP-binding protein (K02028)	21	21	21	21	21	21	21	21	21	21	21	21	21	21	21	21
CAMP0830	Putative amino-acid transport protein (K03310)	46	46	46	46	46	46	46	46	46	46	46	46	46	46	46	46
CAMP0831	Putative RNA methylase (K03216)	38	38	38	38	38	38	38	38	38	38	38	38	38	38	38	38
CAMP0832	Alanine racemase (K01775)	10	10	10	10	10	10	10	10	10	10	10	10	10	10	10	10
CAMP0833	Putative periplasmic protein	30	30	30	30	30	30	30	30	30	30	30	30	30	30	30	30
CAMP0834	Putative periplasmic protein	10	10	10	10	10	10	10	10	10	10	10	10	10	10	10	10
CAMP0835	Putative periplasmic protein (K09796)	2	2	2	2	2	2	2	2	2	2	2	2	2	2	2	2
CAMP0836	Putative periplasmic protein	2	2	2	2	2	2	2	2	2	2	2	2	2	2	2	2
CAMP0837	Putative periplasmic protein (K07152)	5	5	5	5	5	5	5	5	5	5	5	5	5	5	5	5
CAMP0838	Cysteine synthase (K01738)	5	5	5	5	5	5	5	5	5	5	5	5	5	5	5	5
CAMP0839	DNA-binding protein HU homolog (K03530)	3	3	3	3	3	3	3	3	3	3	3	3	3	3	3	3
CAMP0840	CiaB protein	new#1	4	4	4	4	4	4	4	4	4	4	4	4	4	4	4
CAMP0841	Putative hydrolase (K10806)	5	5	5	5	5	5	5	5	5	5	5	5	5	5	5	5
CAMP0842	Conserved hypothetical protein Cj0916c	5	5	5	5	5	5	5	5	5	5	5	5	5	5	5	5
CAMP0843	Putative integral membrane protein (CstA homolog) (K06200)	50	50	50	50	50	50	50	50	50	50	50	50	50	50	50	50
CAMP0844	Ribose-phosphate pyrophosphokinase (K00948)	1	1	1	1	1	1	1	1	1	1	1	1	1	1	1	1
CAMP0845	Putative ABC-type amino-acid transporter permease protein (K10040)	1	1	1	1	1	1	1	1	1	1	1	1	1	1	1	1
CAMP0846	Putative ABC-type amino-acid transporter permease protein (K10040)	51	51	51	51	51	51	51	51	51	51	51	51	51	51	51	51
CAMP0847	Aspartate/glutamate-binding ABC transporter protein (K10039)	4	4	4	4	4	4	4	4	4	4	4	4	4	4	4	4
CAMP0848	ABC-type amino-acid transporter ATP-binding protein (K10041)	4	4	4	4	4	4	4	4	4	4	4	4	4	4	4	4
CAMP0849	Putative MCP protein methyltransferase (K00575)	5	new#1	5	5	5	5	5	5	5	5	5	5	5	5	5	5
CAMP0850	Putative MCP protein-glutamate methylesterase (K03412)	5	5	5	5	5	5	5	5	5	5	5	5	5	5	5	5
CAMP0851	Ribose 5-phosphate isomerase (K01808)	2	2	2	2	2	2	2	2	2	2	2	2	2	2	2	2
CAMP0852	Putative membrane protein	15	15	15	15	15	15	15	15	15	15	15	15	15	15	15	15
CAMP0853	Adenine phosphoribosyltransferase (K00759)	2	2	2	2	2	2	2	2	2	2	2	2	2	2	2	2
CAMP0854	Putative integral membrane protein (dedA family)	5	5	5	5	5	5	5	5	5	5	5	5	5	5	5	5
CAMP0855	Aminopeptidase (K01255)	5	5	5	5	5	5	5	5	5	5	5	5	5	5	5	5
CAMP0856	Putative GTP-binding protein (K06942)	21	21	21	21	21	21	21	21	21	21	21	21	21	21	21	21
CAMP0857	Argininosuccinate lyase (K01755)	24	24	24	24	24	24	24	24	24	24	24	24	24	24	24	24
CAMP0858	Phosphoenolpyruvate carboxykinase (ATP) (K01610)	30	30	30	30	30	30	30	30	30	30	30	30	30	30	30	30
CAMP0859	Putative pyruvate carboxylase B subunit (K01960)	20	20	20	20	20	20	20	20	20	20	20	20	20	20	20	20
CAMP0860	Putative sodium:amino-acid symporter family protein	11	11	11	11	11	11	11	11	11	11	11	11	11	11	11	11
CAMP0861	Putative sodium:amino-acid symporter family protein (K03308)	5	5	5	5	5	5	5	5	5	5	5	5	5	5	5	5
CAMP0862	ATP synthase F0 sector C subunit (K02110)	5	5	5	5	5	5	5	5	5	5	5	5	5	5	5	5
CAMP0863	Putative integral membrane protein (K07088)	15	15	15	15	15	15	15	15	15	15	15	15	15	15	15	15
CAMP0864	Putative 2-acylglycerophosphoethanolamine acyltransferase / acyl-acyl carrier protein synthetase (K05939)	3	3	3	3	3	3	3	3	3	3	3	3	3	3	3	3
CAMP0865	Hypothetical protein Cj0939c	2	2	2	2	2	2	2	2	2	2	2	2	2	2	2	2
CAMP0866	Putative glutamine transport system permease (K02029)	2	2	2	2	2	2	2	2	2	2	2	2	2	2	2	2
CAMP0867	Putative permease (K02004)	5	5	5	5	5	5	5	5	5	5	5	5	5	5	5	5
CAMP0868	Preprotein translocase SecA subunit (K03070)	53	53	53	53	53	53	53	53	53	53	53	53	53	53	53	53
CAMP0869	Putative outer-membrane lipoprotein carrier protein precursor (K03634)	4	4	4	4	4	4	4	4	4	4	4	4	4	4	4	4
CAMP0870	Putative periplasmic protein	2	2	2	2	2	2	2	2	2	2	2	2	2	2	2	2
CAMP0871	Putative helicase	5	5	5	5	5	5	5	5	5	5	5	5	5	5	5	5
CAMP0872	Putative lipoprotein	5	5	5	5	5	5	5	5	5	5	5	5	5	5	5	5
CAMP0873	Putative carbon-nitrogen hydrolase (K12251)	19	19	19	19	19	19	19	19	19	19	19	19	19	19	19	19
CAMP0874	Putative cation efflux family protein	23	23	23	23	23	23	23	23	23	23	23	23	23	23	23	23
CAMP0875	Putative peptidyl-arginine deiminase family protein	21	21	21	21	21	21	21	21	21	21	21	21	21	21	21	21
CAMP0876	Putative lipoprotein	20	20	20	20	20	20	20	20	20	20	20	20	20	20	20	20
CAMP0877	Putative MCP-domain signal transduction protein	4	4	4	4	4	4	4	4	4	4	4	4	4	4	4	4
CAMP0878	Putative HAMP containing membrane protein	22	22	22	22	22	22	22	22	22	22	22	22	22	22	22	22
CAMP0879	Phosphoribosylaminoimidazolecarboxamide formyltransferase / IMP cyclohydrolase (K00602)	21	21	21	21	21	21	21	21	21	21	21	21	21	21	21	21
CAMP0880	Putative DnaJ-like protein (K05801)	22	22	22	22	22	22	22	22	22	22	22	22	22	22	22	22
CAMP0881	Phosphoribosylformylglycinamidine synthase (K01952)	4	4	4	4	4	4	4	4	4	4	4	4	4	4	4	4
CAMP0882	Putative tRNA modification GTPase (K03650)	5	5	5	5	5	5	5	5	5	5	5	5	5	5	5	5
CAMP0883	Hypothetical protein Cj0957c (K06346)	2	2	2	2	2	2	2	2	2	2	2	2	2	2	2	2
CAMP0884	Putative membrane protein (K03217)	336	336	336	336	336	336	336	336	336	336	336	336	336	336	336	336
CAMP0885	Conserved hypothetical protein Cj0959c	5	5	5	5	5	5	5	5	5	5	5	5	5	5	5	5
CAMP0886	Ribonuclease P protein component (K03536)	5	5	5	5	5	5	5	5	5	5	5	5	5	5	5	5
CAMP0888	Putative acetyltransferase	5	5	5	5	5	5	5	5	5	5	5	5	5	5	5	5
CAMP0889	Hypothetical protein Cj0963 (K02334)	5	5	5	5	5	5	5	5	5	5	5	5	5	5	5	5
CAMP0890	Putative periplasmic protein	2	2	2	2	2	2	2	2	2	2	2	2	2	2	2	2
CAMP0891	Putative acyl-CoA thioester hydrolase (K07107)	1	1	1	1	1	1	1	1	1	1	1	1	1	1	1	1
CAMP0899	Putative methyltransferase (K15257)	5	5	5	5	5	5	5	5	5	5	5	5	5	5	5	5
CAMP0900	Hypothetical protein Cj0977	5	5	5	5	5	5	5	5	5	5	5	5	5	5	5	5
CAMP0901	Putative lipoprotein	5	5	5	5	5	5	5	5	5	5	5	5	5	5	5	5
CAMP0902	Putative secreted nuclease (K01174)	3	3	3	3	3	3	3	3	3	3	3	3	3	3	3	3
CAMP0903	Putative peptidase (K01270)	2	2	2	2	2	2	2	2	2	2	2	2	2	2	2	2
CAMP0904	Putative MFS (Major Facilitator Superfamily) transport protein	4	4	4	4	4	4	4	4	4	4	4	4	4	4	4	4
CAMP0905	Putative amino-acid transporter periplasmic solute-binding protein (K02030)	5	5	5	5	5	5	5	5	5	5	5	5	5	5	5	5
CAMP0907	Conserved hypothetical protein Cj0984 (K09861)	5	5	5	5	5	5	5	5	5	5	5	5	5	5	5	5
CAMP0912	Putative membrane protein	1	1	1	1	1	1	1	1	1	1	1	1	1	1	1	1
CAMP0914	Putative oxidoreductase ferredoxin-type electron transport protein	27	27	27	27	27	27	27	27	27	27	27	27	27	27	27	27
CAMP0915	Oxygen-independent coproporphyrinogen III oxidase (K02495)	44	44	44	44	44	44	44	44	44	44	44	44	44	44	44	44
CAMP0916	Hypothetical protein Cj0993c	19	19	19	19	19	19	19	19	19	19	19	19	19	19	19	19
CAMP0917	Ornithine carbamoyltransferase (K00611)	3	3	3	3	3	3	3	3	3	3	3	3	3	3	3	3
CAMP0918	Delta-aminolevulinic acid dehydratase (K01698)	26	26	26	26	26	26	26	26	26	26	26	26	26	26	26	26
CAMP0919	GTP cyclohydrolase II (K01497)	5	5	5	5	5	5	5	5	5	5	5	5	5	5	5	5
CAMP0920	Putative methyltransferase (GidB homolog) (K03501)	2	2	2	2	2	2	2	2	2	2	2	2	2	2	2	2
CAMP0921	Putative periplasmic protein	22	22	22	22	22	22	22	22	22	22	22	22	22	22	22	22
CAMP0922	Putative integral membrane protein	19	19	19	19	19	19	19	19	19	19	19	19	19	19	19	19
CAMP0923	Putative transcriptional regulator (LysR family)	27	27	27	27	27	27	27	27	27	27	27	27	27	27	27	27
CAMP0924	RNA polymerase sigma factor (sigma-70) (K03086)	21	new#1	21	21	21	21	21	21	21	21	21	21	21	21	21	21
CAMP0925	Putative phosphoglycerate/bisphosphoglycerate mutase (K08296)	19	19	19	19	19	19	19	19	19	19	19	19	19	19	19	19
CAMP0926	Putative integral membrane protein	15	15	15	15	15	15	15	15	15	15	15	15	15	15	15	15
CAMP0927	Putative periplasmic protein	11	11	11	11	11	11	11	11	11	11	11	11	11	11	11	11
CAMP0928	Putative membrane bound ATPase	17	17	17	17	17	17	17	17	17	17	17	17	17	17	17	17
CAMP0929	Putative MiaB-like tRNA modifying enzyme (K03423)	17	17	17	17	17	17	17	17	17	17	17	17	17	17	17	17
CAMP0930	Putative mechanosensitive ion channel family protein	20	20	20	20	20	20	20	20	20	20	20	20	20	20	20	20
CAMP0931	3-dehydroquinate synthase (K01735)	new#1	new#1	new#1	new#1	new#1	new#1	new#1	new#1	new#1	new#1	new#1	new#1	new#1	new#1	new#1	new#1
CAMP0932	Conserved hypothetical proetin Cj1009c (K09944)	470	470	470	470	470	470	470	470	470	470	470	470	470	470	470	470
CAMP0933	Queuine tRNA-ribosyltransferase (K00773)	21	21	21	21	21	21	21	21	21	21	21	21	21	21	21	21
CAMP0934	Putative CorA-like Mg2+ transporter protein	4	4	4	4	4	4	4	4	4	4	4	4	4	4	4	4
CAMP0935	Putative membrane protein	5	5	5	5	5	5	5	5	5	5	5	5	5	5	5	5
CAMP0936	Putative cytochrome C biogenesis protein	2	2	2	2	2	2	2	2	2	2	2	2	2	2	2	2
CAMP0937	Branched-chain amino-acid ABC transport system ATP-binding protein (K01996)	5	5	5	5	5	5	5	5	5	5	5	5	5	5	5	5
CAMP0938	Branched-chain amino-acid ABC transport system ATP-binding protein (K01995)	4	4	4	4	4	4	4	4	4	4	4	4	4	4	4	4
CAMP0939	Branched-chain amino-acid ABC transport system permease protein (K01998)	2	2	2	2	2	2	2	2	2	2	2	2	2	2	2	2
CAMP0940	Branched-chain amino-acid ABC transport system permease protein (K01997)	new#1	2	2	2	2	2	2	2	2	2	2	2	2	2	2	2
CAMP0943	Putative cytochrome C	5	5	5	5	5	5	5	5	5	5	5	5	5	5	5	5
CAMP0945	Putative integral membrane protein	5	5	5	5	5	5	5	5	5	5	5	5	5	5	5	5
CAMP0946	Aspartate-semialdehyde dehydrogenase (K00133)	5	5	5	5	5	5	5	5	5	5	5	5	5	5	5	5
CAMP0947	Sigma-54 associated transcriptional activator (K02481)	5	5	5	5	5	5	5	5	5	5	5	5	5	5	5	5
CAMP0948	Hypothetical protein Cj1025c	4	4	4	4	4	4	4	4	4	4	4	4	4	4	4	4
CAMP0949	Putative lipoprotein (K09860)	5	5	5	5	5	5	5	5	5	5	5	5	5	5	5	5
CAMP0950	DNA gyrase subunit A (K02469)	new#1	new#1	new#1	new#1	new#1	new#1	new#1	new#1	new#1	new#1	new#1	new#1	new#1	new#1	new#1	new#1
CAMP0951	Putative purine/pyrimidine phosphoribosyltransferase (K02242)	5	5	5	5	5	5	5	5	5	5	5	5	5	5	5	5
CAMP0952	Putative liproprotein	5	5	5	5	5	5	5	5	5	5	5	5	5	5	5	5
CAMP0953	GTP-binding protein (K03596)	5	5	5	5	5	5	5	5	5	5	5	5	5	5	5	5
CAMP0954	Outer membrane component of efflux system (multidrug efflux system CmeDEF)	5	5	5	5	5	5	5	5	5	5	5	5	5	5	5	5
CAMP0955	Membrane fusion component of efflux system (mutlidrug efflux system CmeDEF)	5	5	5	5	5	5	5	5	5	5	5	5	5	5	5	5
CAMP0956	Integral membrane component of efflux system (multidrug efflux system CmeDEF) (K03296)	5	5	5	5	5	5	5	5	5	5	5	5	5	5	5	5
CAMP0957	Putative DnaJ-like protein (K03686)	5	5	5	5	5	5	5	5	5	5	5	5	5	5	5	5
CAMP0958	Putative arginyl-tRNA-protein transferase (K00685)	4	4	4	4	4	4	4	4	4	4	4	4	4	4	4	4
CAMP0960	Pyruvate carboxylase A subunit (K01959)	5	5	5	5	5	5	5	5	5	5	5	5	5	5	5	5
CAMP0961	Putative cell division/peptidoglycan biosynthesis protein (K03588)	79	79	79	79	79	79	79	79	79	79	79	79	79	79	79	79
CAMP0962	Putative undecaprenyldiphospho-muramoylpentapeptide b-N-acetylglucosaminyltransferase (K02563)	5	5	5	5	5	5	5	5	5	5	5	5	5	5	5	5
CAMP0963	Putative MFS (Major Facilitator Superfamily) transport protein (K03449)	29	29	29	29	29	29	29	29	29	29	29	29	29	29	29	29
CAMP0964	Putative periplasmic ATP/GTP-binding protein	5	5	5	5	5	5	5	5	5	5	5	5	5	5	5	5
CAMP0965	Putative transcriptional regulatory protein	5	5	5	5	5	5	5	5	5	5	5	5	5	5	5	5
CAMP0966	Putative thiamine-phosphate pyrophosphorylase (K00788)	5	5	5	5	5	5	5	5	5	5	5	5	5	5	5	5
CAMP0967	Thiazole biosynthesis protein ThiH (K03150)	5	5	5	5	5	5	5	5	5	5	5	5	5	5	5	5
CAMP0968	Thiazole biosynthesis protein ThiG (K03149)	5	5	5	5	5	5	5	5	5	5	5	5	5	5	5	5
CAMP0969	Putative molybdopterin biosynthesis protein (K03148)	28	28	28	28	28	28	28	28	28	28	28	28	28	28	28	28
CAMP0970	Putative thiamine biosynthesis protein (K03154)	5	5	5	5	5	5	5	5	5	5	5	5	5	5	5	5
CAMP0971	Succinyl-diaminopimelate desuccinylase (K01439)	4	new#1	4	4	4	4	4	4	4	4	4	4	4	4	4	4
CAMP0972	Putative LysE family transporter protein (K06895)	4	4	4	4	4	4	4	4	4	4	4	4	4	4	4	4
CAMP0973	NAD-dependent deacetylase (K12410)	5	5	new#1	new#1	new#1	new#1	new#1	new#1	new#1	new#1	new#1	new#1	new#1	new#1	new#1	new#1
CAMP0975	Putative mismatch repair protein (K07456)	23	23	23	23	23	23	23	23	23	23	23	23	23	23	23	23
CAMP0976	Putative integral membrane protein	21	21	21	21	21	21	21	21	21	21	21	21	21	21	21	21
CAMP0977	UDP-N-acetylmuramate--alanine ligase (K01924)	16	16	16	16	16	16	16	16	16	16	16	16	16	16	16	16
CAMP0979	Putative carbon-nitrogen hydrolase family protein (K01501)	20	20	20	20	20	20	20	20	20	20	20	20	20	20	20	20
CAMP0980	Putative coiled-coil protein (K03602)	1	1	1	1	1	1	1	1	1	1	1	1	1	1	1	1
CAMP0981	Inosine-5'-monophosphate dehydrogenase (K00088)	23	23	23	23	23	23	23	23	23	23	23	23	23	23	23	23
CAMP0982	Glu-tRNAGln amidotransferase subunit A (K02433)	3	3	3	3	3	3	3	3	3	3	3	3	3	3	3	3
CAMP0984	Isoleucyl-tRNA synthetase (K01870)	69	69	69	69	69	69	69	69	69	69	69	69	69	69	69	69
CAMP0985	Putative CinA-like protein (K03743)	5	5	5	5	5	5	5	5	5	5	5	5	5	5	5	5
CAMP0986	Putative acetyltransferase	1	1	1	1	1	1	1	1	1	1	1	1	1	1	1	1
CAMP0987	Nitroreductase	25	25	25	25	25	25	25	25	25	25	25	25	25	25	25	25
CAMP0988	CDP-diacylglycerol--glycerol-3-phosphate 3-phosphatidyltransferase (K00995)	20	20	20	20	20	20	20	20	20	20	20	20	20	20	20	20
CAMP0989	Putative peptidase M50 family protein (K11749)	27	27	27	27	27	27	27	27	27	27	27	27	27	27	27	27
CAMP0990	Conserved hypothetical protein Cj1069	new#1	new#1	new#1	new#1	new#1	new#1	new#1	new#1	new#1	new#1	new#1	new#1	new#1	new#1	new#1	new#1
CAMP0992	Single-strand DNA binding protein (K03111)	24	24	24	24	24	24	24	24	24	24	24	24	24	24	24	24
CAMP0994	ATP-dependent protease La (K01338)	21	21	21	21	21	21	21	21	21	21	21	21	21	21	21	21
CAMP0995	Putative lipoprotein (K05807)	22	22	22	22	22	22	22	22	22	22	22	22	22	22	22	22
CAMP0996	Conserved hypothetical protein Cj1075 (K13626)	14	14	14	14	14	14	14	14	14	14	14	14	14	14	14	14
CAMP0997	Pyrroline-5-carboxylate reductase (K00286)	34	34	34	34	34	34	34	34	34	34	34	34	34	34	34	34
CAMP0999	Putative periplasmic protein	7	7	7	7	7	7	7	7	7	7	7	7	7	7	7	7
CAMP1001	Putative uroporphyrinogen-III synthase (K01719)	22	22	22	22	22	22	22	22	22	22	22	22	22	22	22	22
CAMP1002	Thiamin-phosphate pyrophosphorylase (K00788)	23	23	23	23	23	23	23	23	23	23	23	23	23	23	23	23
CAMP1003	Phosphomethylpyrimidine kinase (K00941)	27	27	27	27	27	27	27	27	27	27	27	27	27	27	27	27
CAMP1004	Putative nuclease (K07457)	6	6	6	6	6	6	6	6	6	6	6	6	6	6	6	6
CAMP1005	Putative ATP/GTP-binding protein (K06923)	new#1	new#1	new#1	new#1	new#1	new#1	new#1	new#1	new#1	new#1	new#1	new#1	new#1	new#1	new#1	new#1
CAMP1006	Transcription-repair coupling factor (K03723)	21	21	21	21	21	21	21	21	21	21	21	21	21	21	21	21
CAMP1007	Conserved hypothetical protein Cj1086c	5	5	5	5	5	5	5	5	5	5	5	5	5	5	5	5
CAMP1008	Putative peptidase	19	new#1	19	19	19	19	19	19	19	19	19	19	19	19	19	19
CAMP1009	Folylpolyglutamate synthase/dihydrofolate synthase (K11754)	2	2	2	2	2	2	2	2	2	2	2	2	2	2	2	2
CAMP1010	Hypothetical protein Cj1089c	4	4	4	4	4	4	4	4	4	4	4	4	4	4	4	4
CAMP1011	Putative lipoprotein	32	32	32	32	32	32	32	32	32	32	32	32	32	32	32	32
CAMP1012	Leucyl-tRNA synthetase (K01869)	2	2	2	2	2	2	2	2	2	2	2	2	2	2	2	2
CAMP1013	Protein-export membrane protein (K03074)	5	5	5	5	5	5	5	5	5	5	5	5	5	5	5	5
CAMP1014	Protein-export membrane protein (K03072)	5	5	5	5	5	5	5	5	5	5	5	5	5	5	5	5
CAMP1015	Putative preprotein translocase protein (K03210)	5	5	5	5	5	5	5	5	5	5	5	5	5	5	5	5
CAMP1016	Putative apolipoprotein N-acyltransferase (K03820)	4	4	4	4	4	4	4	4	4	4	4	4	4	4	4	4
CAMP1017	S-adenosylmethionine synthetase (K00789)	5	5	5	5	5	5	5	5	5	5	5	5	5	5	5	5
CAMP1018	Putative transmembrane transport protein (K07862)	5	5	5	5	5	5	5	5	5	5	5	5	5	5	5	5
CAMP1019	Aspartate carbamoyltransferase (K00609)	21	21	21	21	21	21	21	21	21	21	21	21	21	21	21	21
CAMP1020	Peptidase (K08602)	2	2	2	2	2	2	2	2	2	2	2	2	2	2	2	2
CAMP1021	Hypothteical protein Cj1100	5	5	5	5	5	5	5	5	5	5	5	5	5	5	5	5
CAMP1022	ATP-dependent DNA helicase (K03657)	800	800	800	800	800	800	800	800	800	800	800	800	800	800	800	800
CAMP1023	tRNA pseudouridine synthase B (K03177)	2	2	2	2	2	2	2	2	2	2	2	2	2	2	2	2
CAMP1024	Carbon storage regulator homolog (K03563)	1	1	1	1	1	1	1	1	1	1	1	1	1	1	1	1
CAMP1025	Putative 4-diphosphocytidyl-2-C-methyl-D-erythritol kinase (K00919)	5	5	5	5	5	5	5	5	5	5	5	5	5	5	5	5
CAMP1026	Small protein B homolog (K03664)	5	5	5	5	5	5	5	5	5	5	5	5	5	5	5	5
CAMP1027	Putative periplasmic thioredoxin	5	5	5	5	5	5	5	5	5	5	5	5	5	5	5	5
CAMP1028	ATP-dependent Clp protease adaptor protein (K06891)	5	5	5	5	5	5	5	5	5	5	5	5	5	5	5	5
CAMP1029	ATP-dependent Clp protease ATP-binding subunit (K03694)	5	5	5	5	5	5	5	5	5	5	5	5	5	5	5	5
CAMP1030	Leucyl/phenylalanyl-tRNA--protein transferase (K00684)	4	4	4	4	4	4	4	4	4	4	4	4	4	4	4	4
CAMP1032	Putative MarC family integral membrane protein (K05595)	30	30	30	30	30	30	30	30	30	30	30	30	30	30	30	30
CAMP1033	Putative SelR domain containing protein (K07305)	3	3	3	3	3	3	3	3	3	3	3	3	3	3	3	3
CAMP1034	Conserved hypothetical protein Cj1113	18	18	18	18	18	18	18	18	18	18	18	18	18	18	18	18
CAMP1035	CDP-diacylglycerol--serine O-phosphatidyltransferase (K17103)	2	2	2	2	2	2	2	2	2	2	2	2	2	2	2	2
CAMP1036	Putative phosphatidylserine decarboxylase-related protein (K01613)	2	2	2	2	2	2	2	2	2	2	2	2	2	2	2	2
CAMP1037	Membrane bound zinc metallopeptidase (K03798)	5	5	5	5	5	5	5	5	5	5	5	5	5	5	5	5
CAMP1038	Ribosomal protein L11 methyltransferase (K02687)	5	5	5	5	5	5	5	5	5	5	5	5	5	5	5	5
CAMP1039	Chemotaxis regulatory protein (K03413)	5	5	5	5	5	5	5	5	5	5	5	5	5	5	5	5
CAMP1041	UDP-GlcNAc C4,6 dehydratase (K15912)	5	5	5	5	5	5	5	5	5	5	5	5	5	5	5	5
CAMP1042	UDP-4-keto-6-deoxy-GlcNAc C4 aminotransferase (K15910)	5	5	5	5	5	5	5	5	5	5	5	5	5	5	5	5
CAMP1044	Acetyltransferase (K15913)	21	21	21	21	21	21	21	21	21	21	21	21	21	21	21	21
CAMP1045	Galactosyltransferase (K15915)	5	5	5	5	5	5	5	5	5	5	5	5	5	5	5	5
CAMP1046	GalNAc transferase (K15914)	5	5	5	5	5	5	5	5	5	5	5	5	5	5	5	5
CAMP1047	Oligosaccharide transferase to N-glycosylate proteins (K17251)	2	2	2	2	2	2	2	2	2	2	2	2	2	2	2	2
CAMP1048	GalNAc transferase (K17248)	4	4	4	4	4	4	4	4	4	4	4	4	4	4	4	4
CAMP1049	Glucosyl transferase (K17250)	5	5	5	5	5	5	5	5	5	5	5	5	5	5	5	5
CAMP1050	GalNAc transferase/polymerase (K17249)	43	43	43	43	43	43	43	43	43	43	43	43	43	43	43	43
CAMP1051	Flippase (K06148)	5	5	5	5	5	5	5	5	5	5	5	5	5	5	5	5
CAMP1052	UDP-GlcNAc/Glc 4-epimerase (K01784)	5	5	5	5	5	5	5	5	5	5	5	5	5	5	5	5
CAMP1053	Conserved hypothetical protein Cj1132c (K07501)	5	5	5	5	5	5	5	5	5	5	5	5	5	5	5	5
CAMP1054	Heptosyltransferase I (K02841)	5	5	5	5	5	5	5	5	5	5	5	5	5	5	5	5
CAMP1055	Putative lipid A biosynthesis lauroyl acyltransferase (K02517)	new#1	new#1	new#1	new#1	new#1	new#1	new#1	new#1	new#1	new#1	new#1	new#1	new#1	new#1	new#1	new#1
CAMP1066	Putative glucosyltransferase	4	4	4	4	4	4	4	4	4	4	4	4	4	4	4	4
CAMP1067	Heptosyltransferase II (K02843)	12	12	12	12	12	12	12	12	12	12	12	12	12	12	12	12
CAMP1069	D-beta-D-heptose 7-phosphate kinase/D-beta-D-heptose 1-phosphate adenylyltransferase (K03272)	5	5	5	5	5	5	5	5	5	5	5	5	5	5	5	5
CAMP1070	ADP-glyceromanno-heptose 6-epimerase (K03274)	24	24	24	24	24	24	24	24	24	24	24	24	24	24	24	24
CAMP1071	D,D-heptose 1,7-bisphosphate phosphatase (K03273)	2	2	2	2	2	2	2	2	2	2	2	2	2	2	2	2
CAMP1072	Putative periplasmic cytochrome C (K08738)	19	19	19	19	19	new#1	new#1	new#1	new#1	new#1	new#1	new#1	new#1	new#1	new#1	new#1
CAMP1073	Putative cytochrome oxidase maturation protein cbb3-type	5	5	5	5	5	5	5	5	5	5	5	5	5	5	5	5
CAMP1074	Putative cation-transporting ATPase (K17686)	2	2	2	2	2	2	2	2	2	2	2	2	2	2	2	2
CAMP1075	Transcription termination factor (K03628)	5	5	5	5	5	5	5	5	5	5	5	5	5	5	5	5
CAMP1076	Putative DNA polymerase III subunit gamma (K02343)	9	9	9	9	9	9	9	9	9	9	9	9	9	9	9	9
CAMP1080	Putative cation-transporting ATPase (K01533)	2	2	2	2	2	2	2	2	2	2	2	2	2	2	2	2
CAMP1081	Putative heavy-metal-associated domain protein	2	2	2	2	2	2	2	2	2	2	2	2	2	2	2	2
CAMP1082	Putative cation transport protein (K16264)	56	56	56	56	56	56	56	56	56	56	56	56	56	56	56	56
CAMP1083	Hypothetical protein Cj1164c (K09981)	5	5	5	5	5	5	5	5	5	5	5	5	5	5	5	5
CAMP1084	Putative integral membrane protein	5	5	5	5	5	5	5	5	5	5	5	5	5	5	5	5
CAMP1085	Putative integral membrane protein	22	22	22	22	22	22	22	22	22	22	22	22	22	22	22	22
CAMP1086	L-lactate dehydrogenase (K00016)	21	21	21	21	21	21	21	21	21	21	21	21	21	21	21	21
CAMP1087	Putative integral membrane protein (dedA homolog)	21	21	21	21	21	21	21	21	21	21	21	21	21	21	21	21
CAMP1088	Putative periplasmic protein	8	8	8	8	8	8	8	8	8	8	8	8	8	8	8	8
CAMP1089	50 kda outer membrane protein precursor	7	7	7	7	7	7	7	7	7	7	7	7	7	7	7	7
CAMP1090	Peptidyl-prolyl cis-trans isomerase (K01802)	23	23	23	23	23	23	23	23	23	23	23	23	23	23	23	23
CAMP1091	Conserved hypothetical protein Cj1172c	new#1	new#1	new#1	new#1	new#1	new#1	new#1	new#1	new#1	new#1	new#1	new#1	new#1	new#1	new#1	new#1
CAMP1092	Putative efflux protein (multidrug resistance protein) (K11743)	15	15	15	15	15	15	15	15	15	15	15	15	15	15	15	15
CAMP1093	Putative efflux protein (multidrug resistance protein) (K11742)	18	18	18	18	18	18	18	18	18	18	18	18	18	18	18	18
CAMP1094	Arginyl-tRNA synthetase (K01887)	24	24	24	24	24	24	24	24	24	24	24	24	24	24	24	24
CAMP1095	Sec-independent protein translocase (TatA/E homolog) (K03116)	17	17	17	17	17	17	17	17	17	17	17	17	17	17	17	17
CAMP1096	Guanylate kinase (K00942)	22	22	22	22	22	22	22	22	22	22	22	22	22	22	22	22
CAMP1098	Flagellar biosynthetic protein (K02421)	5	5	5	5	5	5	5	5	5	5	5	5	5	5	5	5
CAMP1099	Putative ABC transporter ATP-binding protein (K02003)	5	5	5	5	5	5	5	5	5	5	5	5	5	5	5	5
CAMP1100	Elongation factor TS (K02357)	5	5	5	5	5	5	5	5	5	5	5	5	5	5	5	5
CAMP1102	Cyclopropane-fatty-acyl-phospholipid synthase (K00574)	new#1	new#1	new#1	new#1	new#1	new#1	new#1	new#1	new#1	new#1	new#1	new#1	new#1	new#1	new#1	new#1
CAMP1103	Putative ubiquinol-cytochrome C reductase cytochrome C subunit (K00413)	22	22	22	22	22	22	22	22	22	22	22	22	22	22	22	22
CAMP1104	Putative ubiquinol-cytochrome C reductase cytochrome B subunit (K00412)	3	3	3	3	3	3	3	3	3	3	3	3	3	3	3	3
CAMP1105	Putative ubiquinol-cytochrome C reductase iron-sulfur subunit (K00411)	1	1	1	1	1	1	1	1	1	1	1	1	1	1	1	1
CAMP1106	Arsenical pump membrane protein (K03893)	2	2	2	2	2	2	2	2	2	2	2	2	2	2	2	2
CAMP1107	tRNA uridine 5-carboxymethylaminomethyl modification enzyme (K03495)	5	5	5	5	5	5	5	5	5	5	5	5	5	5	5	5
CAMP1109	Bipartate energy taxis response protein cetA	16	16	16	16	16	16	16	16	16	16	16	16	16	16	16	16
CAMP1111	Putative C4-dicarboxylate transport protein (K11103)	4	4	4	4	4	4	4	4	4	4	4	4	4	4	4	4
CAMP1112	Putative periplasmic protein	81	81	81	81	81	81	81	81	81	81	81	81	81	81	81	81
CAMP1113	Possible phosphate permease (K03306)	18	18	18	18	18	18	18	18	18	18	18	18	18	18	18	18
CAMP1114	Putative dihydroorotase (K01465)	2	2	2	2	2	2	2	2	2	2	2	2	2	2	2	2
CAMP1115	Glycerol-3-phosphate dehydrogenase [NAD(P)+] (K00057)	38	38	38	38	38	38	38	38	38	38	38	38	38	38	38	38
CAMP1116	Glu-tRNAGln amidotransferase subunit B (K02434)	5	5	5	5	5	5	5	5	5	5	5	5	5	5	5	5
CAMP1117	S-ribosylhomocysteine lyase (autoinducer-2 production protein LuxS) (K07173)	5	5	5	5	5	5	5	5	5	5	5	5	5	5	5	5
CAMP1118	Putative ironew#1scorbate-dependent oxidoreductase	new#1	new#1	new#1	new#1	new#1	new#1	new#1	new#1	new#1	new#1	new#1	new#1	new#1	new#1	new#1	new#1
CAMP1120	5-methyltetrahydropteroyltriglutamate-- homocysteine methyltransferase (K00549)	5	5	5	5	5	5	5	5	5	5	5	5	5	5	5	5
CAMP1121	5,10-methylenetetrahydrofolate reductase (K00297)	5	5	5	5	5	5	5	5	5	5	5	5	5	5	5	5
CAMP1122	Putative integral membrane protein	1	1	1	1	1	1	1	1	1	1	1	1	1	1	1	1
CAMP1123	ATP synthase F0 sector A subunit (K02108)	19	19	19	19	19	19	19	19	19	19	19	19	19	19	19	19
CAMP1124	Putative DNA repair protein RadA (ATP-dependant protease) (K04485)	5	5	5	5	5	5	5	5	5	5	5	5	5	5	5	5
CAMP1125	Putative signal recognition particle protein (K03110)	4	4	4	4	4	4	4	4	4	4	4	4	4	4	4	4
CAMP1126	Putative lipoprotein thiredoxin	2	2	2	2	2	2	2	2	2	2	2	2	2	2	2	2
CAMP1127	Putative 5-formyltetrahydrofolate cyclo-ligase family protein (K01934)	5	5	5	5	5	5	5	5	5	5	5	5	5	5	5	5
CAMP1128	HD/KH domain containing protein (K18682)	21	21	21	21	21	21	21	21	21	21	21	21	21	21	21	21
CAMP1129	Putative integral membrane protein	5	5	5	5	5	5	5	5	5	5	5	5	5	5	5	5
CAMP1130	Putative competence family protein (K02238)	new#1	new#1	new#1	new#1	new#1	new#1	new#1	new#1	new#1	new#1	new#1	new#1	new#1	new#1	new#1	new#1
CAMP1131	Putative ribonuclease BN (K07058)	5	5	5	5	5	5	5	5	5	5	5	5	5	5	5	5
CAMP1132	Putative glycolate oxidase subunit D (K00104)	5	5	5	5	5	5	5	5	5	5	5	5	5	5	5	5
CAMP1133	Putative exporting protein	16	16	16	16	16	16	16	16	16	16	16	16	16	16	16	16
CAMP1134	Putative peptidase M23 family protein	5	5	5	5	5	5	5	5	5	5	5	5	5	5	5	5
CAMP1135	Hypothetical protein Cj1216c	2	2	2	2	2	2	2	2	2	2	2	2	2	2	2	2
CAMP1136	Conserved hypothetical protein Cj1217c (K05810)	5	5	5	5	5	5	5	5	5	5	5	5	5	5	5	5
CAMP1137	Putative riboflavin synthase alpha chain (K00793)	5	5	5	5	5	5	5	5	5	5	5	5	5	5	5	5
CAMP1138	Putative periplasmic protein	2	2	2	2	2	2	2	2	2	2	2	2	2	2	2	2
CAMP1139	10 kD chaperonin (cpn10) (K04078)	1	1	1	1	1	1	1	1	1	1	1	1	1	1	1	1
CAMP1140	60 kD chaperonin (cpn60) (K04077)	5	5	5	5	5	5	5	5	5	5	5	5	5	5	5	5
CAMP1141	Two-component sensor (histidine kinase) (K02484)	5	5	5	5	5	5	5	5	5	5	5	5	5	5	5	5
CAMP1142	Two-component regulator	5	5	5	5	5	5	5	5	5	5	5	5	5	5	5	5
CAMP1144	Conserved hypothetical protein Cj1225	new#1	new#1	new#1	new#1	new#1	new#1	new#1	new#1	new#1	new#1	new#1	new#1	new#1	new#1	new#1	new#1
CAMP1145	Putative two-component sensor (histidine kinase) (K02484)	5	5	5	5	5	5	5	5	5	5	5	5	5	5	5	5
CAMP1146	Putative two-component regulator (K02483)	5	5	5	5	5	5	5	5	5	5	5	5	5	5	5	5
CAMP1147	Serine protease (protease DO) (K04771)	47	47	47	47	47	47	47	47	47	47	47	47	47	47	47	47
CAMP1148	Putative curved-DNA binding protein (K05516)	5	5	5	5	5	5	5	5	5	5	5	5	5	5	5	5
CAMP1149	Heat shock transcriptional regulator (K13640)	20	20	20	20	20	20	20	20	20	20	20	20	20	20	20	20
CAMP1150	Putative glutathione-regulated potassium-efflux system protein (K03455)	28	new#1	new#1	new#1	new#1	new#1	new#1	new#1	new#1	new#1	new#1	new#1	new#1	new#1	new#1	new#1
CAMP1151	Hypothetical protein Cj1232	2	2	2	2	2	2	2	2	2	2	2	2	2	2	2	2
CAMP1152	Putative HAD-superfamily hydrolase (K01091)	37	37	37	37	37	37	37	37	37	37	37	37	37	37	37	37
CAMP1153	Glycyl-tRNA synthetase beta chain (K01879)	26	26	26	26	26	26	26	26	26	26	26	26	26	26	26	26
CAMP1154	Putative peptidase M23 family protein	23	23	23	23	23	23	23	23	23	23	23	23	23	23	23	23
CAMP1155	Conserved hypothetical protein Cj1236	19	19	19	19	19	19	19	19	19	19	19	19	19	19	19	19
CAMP1156	Putative phosphatase (K01524)	26	26	26	26	26	26	26	26	26	26	26	26	26	26	26	26
CAMP1157	Pyridoxal phosphate biosynthetic protein (K03474)	16	16	16	16	16	16	16	16	16	16	16	16	16	16	16	16
CAMP1158	Putative 4-hydroxythreonine-4-phosphate dehydrogenase (K00097)	25	25	25	25	25	25	25	25	25	25	25	25	25	25	25	25
CAMP1159	Putative periplasmic protein	264	264	264	264	264	264	264	264	264	264	264	264	264	264	264	264
CAMP1161	Hypothetical protein Cj1242	5	5	5	5	5	5	5	5	5	5	5	5	5	5	5	5
CAMP1162	Uroporphyrinogen decarboxylase (K01599)	22	22	22	22	22	22	22	22	22	22	22	22	22	22	22	22
CAMP1163	Putative radical SAM domain protein	5	5	5	5	5	5	5	5	5	5	5	5	5	5	5	5
CAMP1164	Putative membrane protein	40	40	40	40	40	40	40	40	40	40	40	40	40	40	40	40
CAMP1165	Excinuclease ABC subunit C (K03703)	26	26	26	26	26	26	26	26	26	26	26	26	26	26	26	26
CAMP1166	Hypothetical protein Cj1247c	2	2	2	2	2	2	2	2	2	2	2	2	2	2	2	2
CAMP1167	GMP synthase (glutamine-hydrolyzing) (K01951)	25	25	25	25	25	25	25	25	25	25	25	25	25	25	25	25
CAMP1168	Hypothetical protein Cj1249	4	4	4	4	4	4	new#1	new#1	new#1	new#1	new#1	new#1	new#1	new#1	new#1	new#1
CAMP1169	Phosphoribosylamine--glycine ligase (K01945)	46	46	46	46	46	46	46	46	46	46	46	46	46	46	46	46
CAMP1170	Conserved hypothetical protein Cj1251	5	5	5	5	5	5	5	5	5	5	5	5	5	5	5	5
CAMP1171	Putative periplasmic protein (K04744)	32	32	32	32	32	32	32	32	32	32	32	32	32	32	32	32
CAMP1172	Polyribonucleotide nucleotidyltransferase (K00962)	5	5	5	5	5	5	5	5	5	5	5	5	5	5	5	5
CAMP1173	Hypothetical protein Cj1254	4	4	4	4	4	4	4	4	4	4	4	4	4	4	4	4
CAMP1175	Putative membrane protein	5	5	5	5	5	5	5	5	5	5	5	5	5	5	5	5
CAMP1176	Putative efflux pump	5	5	5	5	5	5	5	5	5	5	5	5	5	5	5	5
CAMP1177	Putative phosphotyrosine protein phosphatase (K01104)	5	5	5	5	5	5	5	5	5	5	5	5	5	5	5	5
CAMP1178	Major outer membrane protein	new#1	new#1	new#1	new#1	new#1	new#1	new#1	new#1	new#1	new#1	new#1	new#1	new#1	new#1	new#1	new#1
CAMP1179	Chaperone DnaJ (K03686)	4	4	4	4	4	4	4	4	4	4	4	4	4	4	4	4
CAMP1180	Two-component regulator (K02483)	1	1	1	1	1	1	1	1	1	1	1	1	1	1	1	1
CAMP1181	Two-component sensor (histidine kinase) (K02484)	57	57	57	57	57	57	57	57	57	57	57	57	57	57	57	57
CAMP1182	Recombination protein (K06187)	24	24	24	24	24	24	24	24	24	24	24	24	24	24	24	24
CAMP1183	Putative hydrogenase maturation protease (K03605)	42	42	42	42	42	42	42	42	42	42	42	42	42	42	42	42
CAMP1184	Ni/Fe-hydrogenase B-type cytochrome subunit (K03620)	49	49	49	49	49	49	49	49	49	49	49	49	49	49	49	49
CAMP1185	Ni/Fe-hydrogenase large subunit (K05922)	56	56	56	56	56	56	56	56	56	56	56	56	56	56	56	56
CAMP1186	Ni/Fe-hydrogenase small chain (K05927)	5	5	5	5	5	5	5	5	5	5	5	5	5	5	5	5
CAMP1187	Putative FAD dependent oxidoreductase (K15461)	2	2	2	2	2	2	2	2	2	2	2	2	2	2	2	2
CAMP1188	N-acetylmuramoyl-L-alanine amidase (K01448)	2	2	2	2	2	2	2	2	2	2	2	2	2	2	2	2
CAMP1189	Putative 2-nitropropane dioxygenase,oxidoreductase protein (K00459)	5	5	5	5	5	5	5	5	5	5	5	5	5	5	5	5
CAMP1190	Tyrosyl-tRNA synthetase (K01866)	5	5	5	5	5	5	5	5	5	5	5	5	5	5	5	5
CAMP1191	Putative guanosine-3',5'-bis(diphosphate) 3'-pyrophosphohydrolase (K01139)	5	5	5	5	5	5	5	5	5	5	5	5	5	5	5	5
CAMP1192	Putative DNA-directed RNA polymerase omega chain (K03060)	1	1	1	1	1	1	1	1	1	1	1	1	1	1	1	1
CAMP1193	Uridylate kinase (K09903)	5	5	5	5	5	5	5	5	5	5	5	5	5	5	5	5
CAMP1194	Putative peptidase M23 family protein	5	5	5	5	5	5	5	5	5	5	5	5	5	5	5	5
CAMP1195	Putative integral membrane protein (K09811)	4	4	4	4	4	4	4	4	4	4	4	4	4	4	4	4
CAMP1196	Putative ABC transporter ATP-binding protein (K09812)	5	5	5	5	5	5	5	5	5	5	5	5	5	5	5	5
CAMP1197	Putative tRNA (guanine-N(7)-)-methyltransferase (K03439)	3	3	3	3	3	3	3	3	3	3	3	3	3	3	3	3
CAMP1198	Putative fibronectin domain-containing lipoprotein (K06882)	51	51	51	51	51	51	51	51	51	51	51	51	51	51	51	51
CAMP1199	Putative ribosomal pseudouridine synthase (K06180)	24	24	24	24	24	24	24	24	24	24	24	24	24	24	24	24
CAMP1200	RodA protein homolog (K05837)	3	3	3	3	3	3	3	3	3	3	3	3	3	3	3	3
CAMP1201	Putative K+ uptake protein (K03498)	23	23	23	23	23	23	23	23	23	23	23	23	23	23	23	23
CAMP1202	Putative K+ uptake protein (K03499)	5	5	5	5	5	5	5	5	5	5	5	5	5	5	5	5
CAMP1203	Conserved hypothetical protein Cj1285c (K11782)	5	5	5	5	5	5	5	5	5	5	5	5	5	5	5	5
CAMP1204	Uracil phosphoribosyltransferase (K00761)	5	5	5	5	5	5	5	5	5	5	5	5	5	5	5	5
CAMP1205	Malate oxidoreductase (K00027)	new#1	new#1	new#1	new#1	new#1	new#1	new#1	new#1	new#1	new#1	new#1	new#1	new#1	new#1	new#1	new#1
CAMP1206	Glutamyl-tRNA synthetase (K01885)	27	27	27	27	27	27	27	27	27	27	27	27	27	27	27	27
CAMP1207	Possible periplasmic protein	4	4	4	4	4	4	4	4	4	4	4	4	4	4	4	4
CAMP1208	Biotin carboxylase (K01961)	4	4	4	4	4	4	4	4	4	4	4	4	4	4	4	4
CAMP1209	Putative biotin carboxyl carrier protein of acetyl-CoA carboxylase (K02160)	31	31	31	31	31	31	31	31	31	31	31	31	31	31	31	31
CAMP1210	Putative deoxycytidine triphosphate deaminase (K01494)	5	5	5	5	5	5	5	5	5	5	5	5	5	5	5	5
CAMP1211	UDP-GlcNAc-specific C4,6 dehydratase/C5 epimerase (K15894)	5	5	5	5	5	5	5	5	5	5	5	5	5	5	5	5
CAMP1212	C4 aminotransferase specific for PseB product (K15895)	5	5	5	5	5	5	5	5	5	5	5	5	5	5	5	5
CAMP1213	Conserved hypothetical protein Cj1295	new#1	new#1	new#1	new#1	new#1	new#1	new#1	new#1	new#1	new#1	new#1	new#1	new#1	new#1	new#1	new#1
CAMP1214	Hypothetical protein Cj1296	new#1	new#1	new#1	new#1	new#1	new#1	new#1	new#1	new#1	new#1	new#1	new#1	new#1	new#1	new#1	new#1
CAMP1217	Putative acyl carrier protein	3	3	3	3	3	3	3	3	3	3	3	3	3	3	3	3
CAMP1220	Putative HAD-superfamily phosphatase, subfamily IIIC	18	18	18	18	18	18	18	18	18	18	18	18	18	18	18	18
CAMP1221	Putative 3-oxoacyl-[acyl-carrier-protein] synthase (K00648)	20	20	20	20	20	20	20	20	20	20	20	20	20	20	20	20
CAMP1222	Putative acyl carrier protein	2	2	2	2	2	2	2	2	2	2	2	2	2	2	2	2
CAMP1225	Putative amino acid activating enzyme	41	41	41	41	41	41	41	41	41	41	41	41	41	41	41	41
CAMP1226	Putative acyl carrier protein	10	10	10	10	10	10	10	10	10	10	10	10	10	10	10	10
CAMP1229	Putative acylneuraminate cytidylyltransferase (K15899)	26	26	26	26	26	26	26	26	26	26	26	26	26	26	26	26
CAMP1230	Nucleotidase specific for PseC product,UDP-4-amino-4,6-dideoxy-beta-L-AltNAc (K15897)	24	24	24	24	24	24	24	24	24	24	24	24	24	24	24	24
CAMP1231	N-acetyltransferase specific for PseC product,UDP-4-amino-4,6-dideoxy-beta-L-AltNAc (K15896)	11	11	11	11	11	11	11	11	11	11	11	11	11	11	11	11
CAMP1235	Pse synthetase (K15898)	23	23	23	23	23	23	23	23	23	23	23	23	23	23	23	23
CAMP1251	Motility accessory factor (function unknown)	7	7	7	7	7	7	7	7	7	7	7	7	7	7	7	7
CAMP1259	Putative periplasmic protein (K02456)	26	26	26	26	26	26	26	26	26	26	26	26	26	26	26	26
CAMP1260	Putative glycoprotease (K01409)	26	26	26	26	26	26	26	26	26	26	26	26	26	26	26	26
CAMP1261	Putative periplasmic protein	new#1	new#1	new#1	new#1	new#1	new#1	new#1	new#1	new#1	new#1	new#1	new#1	new#1	new#1	new#1	new#1
CAMP1262	1-deoxy-D-xylulose 5-phosphate reductoisomerase (K00099)	27	27	27	27	27	27	27	27	27	27	27	27	27	27	27	27
CAMP1263	Phosphatidate cytidylyltransferase (K00981)	new#1	new#1	new#1	new#1	new#1	new#1	new#1	new#1	new#1	new#1	new#1	new#1	new#1	new#1	new#1	new#1
CAMP1264	Putative coiled-coil protein	5	5	5	5	5	5	5	5	5	5	5	5	5	5	5	5
CAMP1265	Putative fibronectin/fibrinogen-binding protein	2	2	2	2	2	2	2	2	2	2	2	2	2	2	2	2
CAMP1266	Putative molybdopterin-guanine dinucleotide biosynthesis protein (K03752)	5	5	5	5	5	5	5	5	5	5	5	5	5	5	5	5
CAMP1267	Phospholipase A (K01058)	5	5	5	5	5	5	5	5	5	5	5	5	5	5	5	5
CAMP1268	Enterochelin uptake permease (K02015)	51	51	51	51	51	51	51	51	51	51	51	51	51	51	51	51
CAMP1269	Enterochelin uptake permease (K02015)	651	651	651	651	651	651	651	651	651	651	651	651	651	651	651	651
CAMP1270	Enterochelin uptake ATP-binding protein (K02013)	5	5	5	5	5	5	5	5	5	5	5	5	5	5	5	5
CAMP1271	Enterochelin uptake periplasmic binding protein (K02016)	5	5	5	5	5	5	5	5	5	5	5	5	5	5	5	5
CAMP1272	Putative integral membrane protein	2	2	2	2	2	2	2	2	2	2	2	2	2	2	2	2
CAMP1273	Putative periplasmic cytochrome C (K03385)	22	22	22	22	22	22	22	22	22	22	22	22	22	22	22	22
CAMP1274	Putative periplasmic cytochrome C (K15876)	2	2	2	2	2	2	2	2	2	2	2	2	2	2	2	2
CAMP1275	Polyphosphate kinase (K00937)	3	3	3	3	3	3	3	3	3	3	3	3	3	3	3	3
CAMP1277	Hypothetical protein Cj1361c (K03407)	19	19	19	19	19	19	19	19	19	19	19	19	19	19	19	19
CAMP1278	Holliday junction DNA helicase (K03551)	21	21	21	21	21	21	21	21	21	21	21	new#1	21	21	21	21
CAMP1279	Acid membrane antigen A	5	5	5	new#1	new#1	new#1	new#1	new#1	new#1	new#1	new#1	new#1	new#1	new#1	new#1	new#1
CAMP1280	Fumarate hydratase (K01679)	new#1	new#1	new#1	new#1	new#1	new#1	new#1	new#1	new#1	new#1	new#1	new#1	new#1	new#1	new#1	new#1
CAMP1282	Glucosamine--fructose-6-phosphate aminotransferase (isomerizing) (K00820)	25	25	25	25	25	25	25	25	25	25	25	25	25	25	25	25
CAMP1283	Putative nucleotidyltransferase (K00990)	41	41	41	41	41	new#1	new#1	new#1	new#1	new#1	new#1	new#1	new#1	new#1	new#1	new#1
CAMP1284	Putative radical SAM domain protein (K18285)	5	5	5	5	5	5	5	5	5	5	5	5	5	5	5	5
CAMP1285	Putative permease (K06901)	4	4	4	4	4	4	4	4	4	4	4	4	4	4	4	4
CAMP1286	Putative nucleotide phosphoribosyltransferase (K00769)	5	5	5	new#1	new#1	new#1	new#1	new#1	new#1	new#1	new#1	new#1	new#1	new#1	new#1	new#1
CAMP1287	Putative periplasmic protein (VacJ homolog) (K04754)	5	5	5	5	5	5	5	5	5	5	5	5	5	5	5	5
CAMP1288	Putative periplasmic protein (K07323)	5	5	5	5	5	5	5	5	5	5	5	5	5	5	5	5
CAMP1289	Putative ntegral membrane protein (K07003)	4	4	4	4	4	4	4	4	4	4	4	4	4	4	4	4
CAMP1290	Conserved hypothetical protein Cj1374c (K02428)	3	3	3	3	3	3	3	3	3	3	3	3	3	3	3	3
CAMP1291	Putative multidrug efflux transporter	5	5	5	5	5	5	5	5	5	5	5	5	5	5	5	5
CAMP1293	Putative ferredoxin	5	5	5	5	5	5	5	5	5	5	5	5	5	5	5	5
CAMP1294	L-seryl-tRNA(SeC) selenium transferase (K01042)	5	5	5	5	5	5	5	5	5	5	5	5	5	5	5	5
CAMP1295	Putative selenocysteine-specific elongation factor (K03833)	20	20	20	20	20	20	20	20	20	20	20	20	20	20	20	20
CAMP1296	Putative periplasmic protein (K03981)	5	5	5	5	5	5	5	5	5	5	5	5	5	5	5	5
CAMP1297	Putative lipoprotein	2	2	2	2	2	2	2	2	2	2	2	2	2	2	2	2
CAMP1298	Flavodoxin (K03839)	5	5	5	5	5	5	5	5	5	5	5	5	5	5	5	5
CAMP1299	Hypothetical protein Cj1383c	2	2	2	2	2	2	2	2	2	2	2	2	2	2	2	2
CAMP1300	Hypothetical protein Cj1384c	5	5	5	5	5	5	5	5	5	5	5	5	5	5	5	5
CAMP1301	Catalase (K03781)	97	97	97	97	97	97	97	97	97	97	97	97	97	97	97	97
CAMP1302	Ankyrin-repeat containing protein (K06867)	34	34	34	34	34	34	34	34	34	34	34	34	34	34	34	34
CAMP1303	Helix-turn-helix containing protein	31	31	31	31	31	31	31	31	31	31	31	31	31	31	31	31
CAMP1304	Putative endoribonuclease L-PSP	31	31	31	31	31	31	31	31	31	31	31	31	31	31	31	31
CAMP1305	Putative cystathionine beta-lyase, N-terminus	new#1	new#1	new#1	new#1	new#1	new#1	new#1	new#1	new#1	new#1	new#1	new#1	new#1	new#1	new#1	new#1
CAMP1306	Putative cystathionine beta-lyase (K01760)	new#1	new#1	new#1	new#1	new#1	new#1	new#1	new#1	new#1	new#1	new#1	new#1	new#1	new#1	new#1	new#1
CAMP1307	Putative fumarate lyase (K01756)	83	83	83	83	83	83	83	83	83	83	83	83	83	83	83	83
CAMP1308	Putative ferrous iron transport protein (K04758)	1	1	1	1	1	1	1	1	1	1	1	1	1	1	1	1
CAMP1309	Ferrous iron transport protein (K04759)	5	5	new#1	5	5	5	5	5	5	5	5	5	5	5	5	5
CAMP1310	Putative Ni/Fe-hydrogenase small subunit (K05927)	4	4	4	4	4	4	4	4	4	4	4	4	4	4	4	4
CAMP1311	Enoyl-[acyl-carrier-protein] reductase [NADH] (K00208)	4	4	4	4	4	4	4	4	4	4	4	4	4	4	4	4
CAMP1312	Putative triosephosphate isomerase (K01803)	4	4	4	4	4	4	4	4	4	4	4	4	4	4	4	4
CAMP1313	Phosphoglycerate kinase (K00927)	3	3	3	3	3	3	3	3	3	3	3	3	3	3	3	3
CAMP1314	Glyceraldehyde 3-phosphate dehydrogenase (K00134)	24	24	24	24	24	24	24	24	24	24	24	24	24	24	24	24
CAMP1315	Putative nicotinate-nucleotide adenylyltransferase (K00969)	39	39	39	39	39	39	39	39	39	39	39	39	39	39	39	39
CAMP1316	Conserved hypothetical protein Cj1405 (K09710)	39	39	39	39	39	39	39	39	39	39	39	39	39	39	39	39
CAMP1318	Putative phospho-sugar mutase (K15778)	new#1	new#1	new#1	new#1	new#1	new#1	new#1	new#1	new#1	new#1	new#1	new#1	new#1	new#1	new#1	new#1
CAMP1319	Putative flagellar protein (K02415)	47	47	47	47	47	47	47	47	47	47	47	47	47	47	47	47
CAMP1320	Holo-[acyl-carrier protein] synthase (K00997)	40	40	40	40	40	40	40	40	40	40	40	40	40	40	40	40
CAMP1321	Putative membrane protein	60	60	60	60	60	60	60	60	60	60	60	60	60	60	60	60
CAMP1322	Putative cytochrome P450	124	124	124	124	124	124	124	124	124	124	124	124	124	124	124	124
CAMP1323	Putative integral membrane protein	110	110	110	110	110	110	110	110	110	110	110	110	110	110	110	110
CAMP1324	Capsule polysaccharide modification protein (K07265)	91	91	91	91	91	91	91	91	91	91	91	91	91	91	91	91
CAMP1325	Capsule polysaccharide modification protein (K07266)	69	69	69	69	69	69	69	69	69	69	69	69	69	69	69	69
CAMP1354	D-arabinose 5-phosphate isomerase (K06041)	123	123	123	123	123	123	123	123	123	123	123	123	123	123	123	123
CAMP1355	Capsule polysaccharide export system periplasmic protein	88	88	88	88	88	88	88	88	88	88	88	88	88	88	88	88
CAMP1356	Capsule polysaccharide export system inner membrane protein (K10107)	115	115	115	115	115	115	115	115	115	115	115	115	115	115	115	115
CAMP1357	Capsule polysaccharide export ATP-binding protein (K09689)	117	117	117	117	117	117	117	117	117	117	117	117	117	117	117	117
CAMP1358	Capsule polysaccharide export system inner membrane protein (K09688)	99	99	99	99	99	99	99	99	99	99	99	99	99	99	99	99
CAMP1359	Hypothetical protein Cj1449c (K09979)	79	new#1	79	79	79	79	79	79	79	79	79	79	79	79	79	79
CAMP1360	Putative ATP/GTP-binding protein	73	73	73	73	73	73	73	73	73	73	73	73	73	73	73	73
CAMP1361	dUTPase	91	91	91	91	91	91	91	91	91	91	91	91	91	91	91	91
CAMP1362	Putative integral membrane protein	79	79	79	79	79	79	79	79	79	79	79	79	79	79	79	79
CAMP1363	Putative tRNA(Ile)-lysidine synthase (K04075)	105	105	105	105	105	105	105	105	105	105	105	105	105	105	105	105
CAMP1364	Putative radical SAM domain family protein	112	112	112	112	112	112	112	112	112	112	112	112	112	112	112	112
CAMP1365	Peptide chain release factor 2 (K02836)	107	107	107	107	107	107	107	107	107	107	107	107	107	107	107	107
CAMP1367	tRNA pseudouridine synthase D (K06176)	114	114	114	114	114	114	114	114	114	114	114	114	114	114	114	114
CAMP1368	Putative thiamin-monophosphate kinase (K00946)	90	90	90	90	90	90	90	90	90	90	90	90	90	90	90	90
CAMP1369	Hypothetical protein Cj1459	89	89	89	89	89	89	89	89	89	89	89	89	89	89	89	89
CAMP1370	Hypothetical protein Cj1460	34	34	34	34	34	34	34	34	34	34	34	34	34	34	34	34
CAMP1371	Putative DNA methylase	new#1	new#1	new#1	new#1	new#1	new#1	new#1	new#1	new#1	new#1	new#1	new#1	new#1	new#1	new#1	new#1
CAMP1372	Flagellar P-ring protein (K02394)	5	5	5	5	5	5	5	5	5	5	5	5	5	5	5	5
CAMP1373	Hypothetical protein Cj1463	5	5	5	5	5	5	5	5	5	5	5	5	5	5	5	5
CAMP1374	Hypothetical protein Cj1464	3	3	3	3	3	3	3	3	3	3	3	3	3	3	3	3
CAMP1375	Hypothetical protein Cj1465	4	4	4	4	4	4	4	4	4	4	4	4	4	4	4	4
CAMP1376	Putative flagellar hook-associated protein (K02396)	5	5	5	5	5	5	5	5	5	5	5	5	5	5	5	5
CAMP1377	Hypothetical protein Cj1467	5	5	5	5	5	5	5	5	5	5	5	5	5	5	5	5
CAMP1378	Putative integral membrane protein (K07090)	5	5	5	5	5	5	5	5	5	5	5	5	5	5	5	5
CAMP1379	Putative type II protein secretion system E protein (K02454)	new#1	new#1	new#1	new#1	new#1	new#1	new#1	new#1	new#1	new#1	new#1	new#1	new#1	new#1	new#1	new#1
CAMP1381	Putative ATP/GTP-binding protein (K01714)	2	2	2	2	2	2	2	2	2	2	2	2	2	2	2	2
CAMP1382	Putative type II protein secretion system D protein (K02453)	5	5	5	5	5	5	5	5	5	5	5	5	5	5	5	5
CAMP1383	Hypothetical protein Cj1475c	2	2	2	2	2	2	2	2	2	2	2	2	2	2	2	2
CAMP1384	Pyruvate-flavodoxin oxidoreductase (K03737)	new#1	new#1	new#1	new#1	new#1	new#1	new#1	new#1	new#1	new#1	new#1	new#1	new#1	new#1	new#1	new#1
CAMP1385	Putative hydrolase (K01091)	5	5	5	5	5	5	5	new#1	5	5	5	5	5	5	5	5
CAMP1386	Outer membrane fibronectin-binding protein (K03286)	2	2	2	2	2	2	2	2	2	2	2	2	2	2	2	2
CAMP1389	Putative helicase (K03582)	72	72	72	72	72	72	72	72	72	72	72	72	72	72	72	72
CAMP1390	Hypothetical protein Cj1482c	2	2	2	2	2	2	2	2	2	2	2	2	2	2	2	2
CAMP1391	Putative lipoprotein	2	2	2	2	2	2	2	2	2	2	2	2	2	2	2	2
CAMP1392	Putative membrane protein	22	22	22	22	22	22	22	22	22	22	22	22	22	22	22	22
CAMP1393	Putative periplasmic protein	5	5	5	5	5	5	5	5	5	5	5	5	5	5	5	5
CAMP1394	Putative periplasmic protein	5	5	5	5	5	5	5	5	5	5	5	5	5	5	5	5
CAMP1395	cb-type cytochrome C oxidase subunit III (K00406)	18	18	18	18	18	18	18	18	18	18	18	18	18	18	18	18
CAMP1396	cb-type cytochrome C oxidase subunit IV (K00407)	1	1	1	1	1	1	1	1	1	1	1	1	1	1	1	1
CAMP1397	cb-type cytochrome C oxidase subunit II (K00405)	5	5	5	5	5	5	5	5	5	5	5	5	5	5	5	5
CAMP1398	cb-type cytochrome C oxidase subunit I (K00404)	5	5	5	5	5	5	5	5	5	5	5	5	5	5	5	5
CAMP1399	Putative two-component regulator	18	18	18	18	18	311	311	311	311	311	311	311	311	311	311	311
CAMP1400	Putative two-component sensor	11	11	11	new#1	new#1	new#1	new#1	new#1	new#1	new#1	new#1	new#1	new#1	new#1	new#1	new#1
CAMP1401	Putative integral membrane protein (K09792)	11	11	11	11	11	11	11	11	11	11	11	11	11	11	11	11
CAMP1402	Carbamoyl-phosphate synthase small chain (K01956)	18	18	18	18	18	18	18	18	18	18	18	18	18	18	18	18
CAMP1403	Conserved hypothetical protein Cj1495c (K09804)	5	5	5	5	5	5	5	5	5	5	5	5	5	5	5	5
CAMP1404	Putative periplasmic protein	5	5	5	5	5	5	5	5	5	5	5	5	5	5	5	5
CAMP1405	Hypothetical protein Cj1497c	15	15	15	15	15	15	15	15	15	15	15	15	15	15	15	15
CAMP1406	Adenylosuccinate synthetase (K01939)	24	24	24	24	24	24	24	24	24	24	24	24	24	24	24	24
CAMP1407	Putative integral membrane protein (K07112)	5	5	5	5	5	5	5	5	5	5	5	5	5	5	5	5
CAMP1408	Conserved hypothetical protein Cj1501	5	5	5	5	5	5	5	5	5	5	5	5	5	5	5	5
CAMP1409	Putative sodium/proline symporter (K11928)	new#1	5	5	5	5	5	5	5	5	5	5	5	5	5	5	5
CAMP1410	Putative proline dehydrogenase/delta-1-pyrroline-5-carboxylate dehydrogenase (K13821)	52	52	52	52	52	52	52	52	52	52	52	52	52	52	52	52
CAMP1411	Putative selenide,water dikinase (K01008)	5	5	5	5	5	5	5	5	5	5	5	5	5	5	5	5
CAMP1412	Putative two-component response regulator (SirA-like protein)	14	14	14	14	14	14	14	14	14	14	14	14	14	14	14	14
CAMP1413	Putative MCP-type signal transduction protein (K03406)	new#1	2	2	2	2	2	2	2	2	2	2	2	2	2	2	2
CAMP1414	Putative regulatory protein	5	5	5	5	5	5	5	5	5	5	5	5	5	5	5	5
CAMP1415	FdhD protein (K02379)	5	5	5	5	5	5	5	5	5	5	5	5	5	5	5	5
CAMP1416	Putative formate dehydrogenase, cytochrom B subunit (K00127)	20	20	20	20	20	20	20	20	20	20	20	20	20	20	20	20
CAMP1417	Putative formate dehydrogenase iron-sulfur subunit (K00124)	4	4	4	4	4	4	4	4	4	4	4	4	4	4	4	4
CAMP1418	Putative formate dehydrogenase large subunit (Selenocysteine containing) (K00123)	new#1	new#1	new#1	new#1	new#1	new#1	new#1	new#1	new#1	new#1	new#1	new#1	new#1	new#1	new#1	new#1
CAMP1419	Possible periplasmic protein	5	5	5	5	5	5	5	5	5	5	5	5	5	5	5	5
CAMP1420	Hypothetical protein Cj1514c	new#1	new#1	new#1	new#1	new#1	new#1	new#1	new#1	new#1	new#1	new#1	new#1	new#1	new#1	new#1	new#1
CAMP1421	Putative decarboxylase (K13747)	4	4	4	4	4	4	4	4	4	4	4	4	4	4	4	4
CAMP1422	Putative periplasmic oxidoreductase (K04753)	923	923	923	923	923	923	923	923	923	923	923	923	923	923	923	923
CAMP1423	Putative molybdopterin converting factor,subunit 1 (K03636)	4	4	4	4	4	4	4	4	4	4	4	4	4	4	4	4
CAMP1424	Putative molybdopterin converting factor,subunit 2 (K03635)	5	5	5	5	5	5	5	5	5	5	5	5	5	5	5	5
CAMP1425	Putative molybdopterin biosynthesis protein (K03750)	new#1	new#1	new#1	new#1	new#1	new#1	new#1	new#1	new#1	new#1	new#1	new#1	new#1	new#1	new#1	new#1
CAMP1429	Phosphoribosylformylglycinamidine cyclo-ligase (K01933)	26	26	26	26	26	26	26	26	26	26	26	26	26	26	26	26
CAMP1430	Putative dephospho-CoA kinase (K00859)	22	22	22	22	22	22	22	22	22	22	22	22	22	22	22	22
CAMP1431	Diaminopimelate epimerase (K01778)	23	23	23	23	23	23	23	23	23	23	23	23	23	23	23	23
CAMP1432	Putative periplasmic protein (K03796)	22	22	22	22	22	22	22	22	22	22	22	22	22	22	22	22
CAMP1433	Putative helix-turn-helix containing protein (K07133)	15	15	15	15	15	15	15	15	15	15	15	15	15	15	15	15
CAMP1434	Putative bacterioferritin (K04047)	19	19	19	19	19	19	19	19	19	19	19	19	19	19	19	19
CAMP1435	Putative glucose-6-phosphate isomerase (K01810)	21	21	21	21	21	21	21	21	21	21	21	21	21	21	21	21
CAMP1436	UTP--glucose-1-phosphate uridylyltransferase (K00963)	442	442	442	442	442	442	442	442	442	442	442	442	442	442	442	442
CAMP1437	Acetyl-coenzyme A synthetase (K01895)	4	4	4	4	4	4	4	4	4	4	4	4	4	4	4	4
CAMP1438	Putative anion-uptake ABC-transport system ATP-binding protein (K06857)	3	3	3	3	3	3	3	3	3	3	3	3	3	3	3	3
CAMP1439	Putative anion-uptake ABC-transport system permease protein (K05773)	2	2	2	2	2	2	2	2	2	2	2	2	2	2	2	2
CAMP1440	Putative periplasmic protein (K05772)	5	5	5	5	5	5	5	5	5	5	5	5	5	5	5	5
CAMP1441	Conserved hypothetical protein Cj1541 (K07160)	4	4	4	4	4	4	4	4	4	4	4	4	4	4	4	4
CAMP1442	Putative allophanate hydrolase subunit 1	3	3	3	3	3	3	3	3	3	3	3	3	3	3	3	3
CAMP1443	Putative allophanate hydrolase subunit 2	4	4	4	4	4	4	4	4	4	4	4	4	4	4	4	4
CAMP1444	Putative integral membrane protein	4	4	4	4	4	4	4	4	4	4	4	4	4	4	4	4
CAMP1445	MdaB protein homolog (K03923)	2	2	2	2	2	2	2	2	2	2	2	2	2	2	2	2
CAMP1448	Putative NADP-dependent alcohol dehydrogenase (K13979)	5	5	5	5	5	5	5	5	5	5	5	5	5	5	5	5
CAMP1457	Putative transcriptional regulator	48	48	48	48	48	48	48	48	48	48	48	48	48	48	48	48
CAMP1458	Hypothetical protein Cj1562	new#1	new#1	new#1	new#1	new#1	new#1	new#1	new#1	new#1	new#1	new#1	new#1	new#1	new#1	new#1	new#1
CAMP1459	Putative transcriptional regulator	5	5	5	5	5	5	5	5	5	5	5	5	5	5	5	5
CAMP1461	Paralysed flagellum protein	3	3	3	3	3	3	3	3	3	3	3	3	3	3	3	3
CAMP1462	NADH dehydrogenase I chain N (K00343)	2	2	2	2	2	2	2	2	2	2	2	2	2	2	2	2
CAMP1463	NADH dehydrogenase I chain M (K00342)	470	470	470	470	470	470	470	470	470	470	470	470	470	470	470	470
CAMP1464	NADH dehydrogenase I chain L (K00341)	23	23	23	23	23	23	23	23	23	23	23	23	23	23	23	23
CAMP1465	NADH dehydrogenase I chain K (K00340)	2	2	2	2	2	2	2	2	2	2	2	2	2	2	2	2
CAMP1466	NADH dehydrogenase I chain J (K00339)	22	22	22	22	22	22	22	22	22	22	22	22	22	22	22	22
CAMP1467	NADH dehydrogenase I chain I (K00338)	20	20	20	20	20	20	20	20	20	20	20	20	20	20	20	20
CAMP1468	NADH dehydrogenase I chain H (K00337)	21	120	21	21	21	21	21	21	21	21	21	21	21	21	21	21
CAMP1469	Putative NADH dehydrogenase I chain G (K00336)	22	22	22	22	22	22	22	22	22	22	22	22	22	22	22	22
CAMP1470	Hypothetical protein Cj1574c (K00335)	18	18	18	18	18	18	18	18	18	18	18	18	18	18	18	18
CAMP1471	Hypothetical protein Cj1575c (K00334)	15	15	15	15	15	15	15	15	15	15	15	15	15	15	15	15
CAMP1472	NADH dehydrogenase I chain D (K00333)	24	24	24	24	24	24	24	24	24	24	24	24	24	24	24	24
CAMP1473	NADH dehydrogenase I chain C (K00332)	20	20	20	20	20	20	20	20	20	20	20	20	20	20	20	20
CAMP1474	NADH dehydrogenase I chain B (K00331)	21	21	21	21	21	21	21	21	21	21	21	21	21	21	21	21
CAMP1475	NADH dehydrogenase I chain A (K00330)	18	18	18	18	18	18	18	18	18	18	18	18	18	18	18	18
CAMP1476	Putative peptide ABC-transport system ATP-binding protein (K02032)	17	17	17	17	17	17	17	17	17	17	17	17	17	17	17	17
CAMP1477	Putative peptide ABC-transport system ATP-binding protein (K02031)	22	22	22	22	22	22	22	22	22	22	22	22	22	22	22	22
CAMP1478	Putative peptide ABC-transport system permease protein (K02034)	19	19	19	19	19	19	19	19	19	19	19	19	19	19	19	19
CAMP1479	Putative peptide ABC-transport system permease protein (K02033)	24	24	24	24	24	24	24	24	24	24	24	24	24	24	24	24
CAMP1480	Putative peptide ABC-transport system periplasmic peptide-binding protein (K02035)	22	22	22	22	new#1	22	22	22	22	22	22	22	22	22	22	22
CAMP1482	Single domain haemoglobin	18	18	18	18	18	18	18	18	18	18	18	18	18	18	18	18
CAMP1483	Putative ABC transporter (K06161)	24	24	24	24	24	24	24	24	24	24	24	24	24	24	24	24
CAMP1484	Putative MFS (Major Facilitator Superfamily) transport protein	18	18	18	18	18	18	18	18	18	18	18	18	18	18	18	18
CAMP1486	Translation initiation factor IF-1 (K02518)	1	1	1	1	1	1	1	1	1	1	1	1	1	1	1	1
CAMP1491	DNA-directed RNA polymerase alpha chain (K03040)	24	24	24	24	24	24	24	24	24	24	24	24	24	24	24	24
CAMP1493	ATP phosphoribosyltransferase (K00765)	21	21	21	21	21	21	21	21	21	21	21	21	21	21	21	21
CAMP1494	Histidinol dehydrogenase (K00013)	23	23	23	23	23	23	23	23	23	23	23	23	23	23	23	23
CAMP1495	Imidazoleglycerol-phosphate dehydratase/histidinol-phosphatase (K01089)	27	27	27	27	27	27	27	27	27	27	27	27	27	27	27	27
CAMP1496	Imidazole glycerol phosphate synthase subunit (K02501)	23	23	23	23	23	23	23	23	23	23	23	23	23	23	23	23
CAMP1497	Phosphoribosylformimino-5-aminoimidazole carboxamide ribotide isomerase (K01814)	22	22	22	22	22	22	22	22	22	22	22	22	22	22	22	22
CAMP1499	Imidazole glycerol phosphate synthase subunit (K02500)	21	21	21	21	21	21	21	21	21	21	21	21	21	21	21	21
CAMP1500	Phosphoribosyl-AMP cyclohydrolase/ phosphoribosyl-ATP pyrophosphohydrolase (K11755)	44	44	44	44	44	44	44	44	44	44	44	44	44	44	44	44
CAMP1501	Putative 2,3,4,5-tetrahydropyridine-2-carboxylate N-succinyltransferase (K00674)	5	5	5	5	5	5	5	5	5	5	5	5	5	5	5	5
CAMP1502	Putative ATP/GTP-binding protein (Mrp protein homolog) (K03593)	5	5	5	5	5	5	5	5	5	5	5	5	5	5	5	5
CAMP1503	2-C-methyl-D-erythritol 4-phosphate cytidylyltransferase/ 2-C-methyl-D-erythritol 2,4-cyclodiphosphate synthase (K12506)	4	4	4	4	4	4	4	4	4	4	4	4	4	4	4	4
CAMP1504	Putative two-component regulator	3	3	3	3	3	3	3	3	3	3	3	3	3	3	3	3
CAMP1505	Putative sulfate adenylyltransferase (K00958)	5	5	5	5	5	5	5	5	5	5	5	5	5	5	5	5
CAMP1506	Putative phosphatidylglycerophosphatase (K01095)	4	4	4	4	4	4	4	4	4	4	4	4	4	4	4	4
CAMP1508	Peptide chain release factor 1 (K02835)	5	5	5	5	5	5	5	5	5	5	5	5	5	5	5	5
CAMP1509	Putative pyridoxamine 5'-phosphate oxidase (K07226)	5	5	5	5	5	5	5	5	5	5	5	5	5	5	5	5
CAMP1510	Haemin uptake system outer membrane receptor (K02014)	14	14	14	14	14	14	14	14	14	14	14	14	14	14	14	14
CAMP1511	Putative haemin uptake system permease protein (K02015)	5	5	5	5	5	5	5	5	5	5	5	5	5	5	5	5
CAMP1512	Putative haemin uptake system ATP-binding protein (K02013)	5	5	5	5	5	5	5	5	5	5	5	5	5	5	5	5
CAMP1513	Putative haemin uptake system periplasmic haemin-binding protein (K02016)	498	498	498	498	498	498	498	498	498	498	498	498	498	498	498	498
CAMP1514	Putative radical SAM domain protein	6	6	6	6	6	6	6	6	6	6	6	6	6	6	6	6
CAMP1515	Alpha-ketoglutarate permease (K03761)	13	13	13	13	13	13	13	13	13	13	13	13	13	13	13	13
CAMP1516	A/G-specific adenine glycosylase (K03575)	21	21	21	21	21	21	21	21	21	21	21	21	21	21	21	21
CAMP1517	Putative periplasmic protein	4	4	4	4	4	4	4	4	4	4	4	4	4	4	4	4
CAMP1518	Riboflavin-specific deaminase/reductase (K11752)	2	2	2	2	2	2	2	2	2	2	2	2	2	2	2	2
CAMP1519	Putative membrane protein	5	5	5	5	5	5	5	5	5	5	5	5	5	5	5	5
CAMP1520	L-serine dehydratase (K01752)	5	5	5	5	5	5	5	5	5	5	5	5	5	5	5	5
CAMP1522	Putative periplasmic protein	5	5	5	5	5	5	5	5	5	5	5	5	5	5	5	5
CAMP1523	Hypothetical protein Cj1627c	5	5	5	5	5	5	5	5	5	5	5	5	5	5	5	5
CAMP1524	Putative exbB/tolQ family transport protein (K03561)	5	5	5	5	5	5	5	5	5	5	5	5	5	5	5	5
CAMP1525	Putative exbD/tolR family transport protein (K03559)	2	2	2	2	2	2	2	2	2	2	2	2	2	2	2	2
CAMP1527	Conserved hypothetical protein Cj1631c	3	3	3	3	3	3	3	3	3	3	3	3	3	3	3	3
CAMP1528	Putative periplasmic protein	4	4	4	4	4	4	4	4	4	4	4	4	4	4	4	4
CAMP1529	Putative ATP-binding protein (K00566)	5	5	5	5	5	5	5	5	5	5	5	5	5	5	5	5
CAMP1530	Chorismate synthase (K01736)	5	5	5	5	5	5	5	5	5	5	5	5	5	5	5	5
CAMP1531	Ribonuclease III (K03685)	5	5	5	5	5	5	5	5	5	5	5	5	5	5	5	5
CAMP1532	Ribonuclease HI (K03469)	5	5	5	5	5	5	5	5	5	5	5	5	5	5	5	5
CAMP1533	Putative periplasmic protein	37	37	37	37	37	37	37	37	37	37	37	37	37	37	37	37
CAMP1534	DNA primase (K02316)	5	5	5	5	5	5	5	5	5	5	5	5	5	5	5	5
CAMP1535	NifU protein homolog	16	16	16	16	16	16	16	16	16	16	16	16	16	16	16	16
CAMP1536	Hypothetical protein Cj1640	5	5	5	5	5	5	5	5	5	5	5	5	5	5	5	5
CAMP1537	UDP-N-acetylmuramoylalanyl-D-glutamate--2, 6-diaminopimelate ligase (K01928)	5	5	5	5	5	5	5	5	5	5	5	5	5	5	5	5
CAMP1538	Conserved hypothetical protein Cj1642 (K09747)	4	4	4	4	4	4	4	4	4	4	4	4	4	4	4	4
CAMP1539	Putative periplasmic protein	5	5	5	5	5	5	5	5	5	5	5	5	5	5	5	5
CAMP1540	Geranyltranstransferase (K00795)	5	5	5	5	5	5	5	5	5	5	5	5	5	5	5	5
CAMP1541	Transketolase (K00615)	53	53	53	53	53	53	53	53	53	53	53	53	53	53	53	53
CAMP1542	Putative ABC transport system permease (K02066)	5	5	5	5	5	5	5	5	5	5	5	5	5	5	5	5
CAMP1543	Putative ABC transport system ATP-binding protein (K02065)	18	18	18	18	18	18	18	18	18	18	18	18	18	18	18	18
CAMP1544	Putative ABC transport system periplasmic substrate-binding protein (K02067)	5	5	5	5	5	5	5	5	5	5	5	5	5	5	5	5
CAMP1545	Putative lipoprotein (K18480)	2	2	2	2	2	2	2	2	2	2	2	2	2	2	2	2
CAMP1546	Hypothetical protein Cj1650	4	4	4	4	4	4	4	4	4	4	4	4	4	4	4	4
CAMP1547	Methionine aminopeptidase (K01265)	5	5	5	5	5	5	5	5	5	5	5	5	5	5	5	5
CAMP1548	Glutamate racemase (K01776)	193	193	193	193	193	193	193	193	193	193	193	193	193	193	193	193
CAMP1549	Putative lipoprotein	5	5	5	5	5	5	5	5	5	5	5	5	5	5	5	5
CAMP1550	Na(+)/H(+) antiporter (K03313)	5	5	5	5	5	5	5	5	5	5	5	5	5	5	5	5
CAMP1551	Na(+)/H(+) antiporter (K03313)	5	5	5	5	5	5	5	5	5	5	5	5	5	5	5	5
CAMP1552	Hypothetical protein Cj1656c	12	12	12	12	12	12	12	12	12	12	12	12	12	12	12	12
CAMP1553	Putative iron permease (K07243)	new#1	new#1	new#1	new#1	new#1	new#1	new#1	new#1	new#1	new#1	new#1	new#1	new#1	new#1	new#1	new#1
CAMP1554	Periplasmic protein p19 (K07230)	5	5	5	5	5	5	5	5	5	5	5	5	5	5	5	5
CAMP1555	Putative integral membrane protein	5	5	5	5	5	5	5	5	5	5	5	5	5	5	5	5
CAMP1556	Possible ABC transport system permease (K02004)	742	742	742	742	742	742	742	742	742	742	742	742	742	742	742	742
CAMP1557	Putative integral membrane protein (K02004)	5	5	5	5	5	5	5	5	5	5	5	5	5	5	5	5
CAMP1558	Putative ABC transport system ATP-binding protein (K02003)	4	new#1	4	4	4	4	4	4	4	4	4	4	4	4	4	4
CAMP1559	Putative periplasmic thiredoxin	32	32	32	32	32	32	32	32	32	32	32	32	32	32	32	32
CAMP1560	Putative lipoprotein thiredoxin	15	15	15	15	15	15	15	15	15	15	15	15	15	15	15	15
CAMP1564	Putative ATP-dependent DNA ligase (K10747)	2	2	2	2	2	2	2	2	2	2	2	2	2	2	2	2
CAMP1565	Putative periplasmic protein	5	5	5	5	5	5	5	5	5	5	5	5	5	5	5	5
CAMP1566	Hypothetical protein Cj1671c	1	1	1	1	1	1	1	1	1	1	1	1	1	1	1	1
CAMP1567	Enolase (K01689)	5	5	5	5	5	5	5	5	5	5	5	5	5	5	5	5
CAMP1568	RecA protein (K03553)	5	5	5	5	5	5	5	5	5	5	5	5	5	5	5	5
CAMP1569	Conserved hypothetical protein Cj1674 (K11785)	5	5	5	5	5	5	5	5	5	5	5	5	5	5	5	5
CAMP1570	Flagellar biosynthetic protein (K02420)	5	5	5	5	5	5	5	5	5	5	5	5	5	5	5	5
CAMP1571	UDP-N-acetylenolpyruvoylglucosamine reductase (K00075)	5	5	5	5	5	5	5	5	5	5	5	5	5	5	5	5
CAMP1574	Putative periplasmic protein	2	2	2	2	2	2	2	2	2	2	2	2	2	2	2	2
CAMP1575	CysQ protein homolog (K01082)	5	5	5	5	5	5	5	5	5	5	5	5	5	5	5	5
CAMP1576	Citrate synthase (K01647)	5	5	5	5	5	5	5	5	5	5	5	5	5	5	5	5
CAMP1577	Putative transmembrane transport protein	4	4	new#1	new#1	new#1	new#1	new#1	new#1	new#1	new#1	new#1	new#1	new#1	new#1	new#1	new#1
CAMP1578	Putative biotin synthase (K01012)	5	5	5	5	5	5	5	5	5	5	5	5	5	5	5	5
CAMP1579	DNA topoisomerase I (K03168)	4	4	4	4	4	4	4	4	4	4	4	4	4	4	4	4
CAMP1580	Putative efflux protein	4	4	4	4	4	4	4	4	4	4	4	4	4	4	4	4
CAMP1581	Preprotein translocase subunit (K03076)	new#1	new#1	new#1	new#1	new#1	new#1	new#1	new#1	new#1	new#1	new#1	new#1	new#1	new#1	new#1	new#1
CAMP1602	Putative ribosomal pseudouridine synthase (K06178)	5	5	5	5	5	5	5	5	5	5	5	5	5	5	5	5
CAMP1603	Putative metallo-beta-lactamase family protein (K12574)	2	2	2	2	2	2	2	2	2	2	2	2	2	2	2	2
CAMP1604	Putative dimethyladenosine transferase (16S rRNA dimethylase) (K02528)	2	2	2	2	2	2	2	2	2	2	2	2	2	2	2	2
CAMP1605	Hypothetical protein Cj1712	368	368	368	368	368	368	368	368	368	368	368	368	368	368	368	368
CAMP1606	Putative radical SAM domain protein (K06941)	5	5	5	5	5	5	5	5	5	5	5	5	5	5	5	5
CAMP1608	Putative acetyltransferase	3	3	3	3	3	3	3	3	3	3	3	3	3	3	3	3
CAMP1609	3-isopropylmalate dehydratase small subunit (K01704)	23	23	23	23	23	23	23	23	23	23	23	23	23	23	23	23
CAMP1610	3-isopropylmalate dehydratase large subunit (K01703)	24	24	24	24	24	24	24	24	24	24	24	24	24	24	24	24
CAMP1611	3-isopropylmalate dehydrogenase (K00052)	54	54	54	54	54	54	54	54	54	54	54	54	54	54	54	54
CAMP1612	2-isopropylmalate synthase (K01649)	20	20	20	20	20	20	20	20	20	20	20	20	20	20	20	20
CAMP1613	Hypothetical protein Cj1720	18	18	18	18	18	18	18	18	18	18	18	18	18	18	18	18
CAMP1614	Putative outer membrane protein	new#1	new#1	new#1	new#1	new#1	new#1	new#1	new#1	new#1	new#1	new#1	new#1	new#1	new#1	new#1	new#1
CAMP1617	Putative GTP cyclohydrolase I (K09457)	21	21	21	21	21	21	21	21	21	21	21	21	21	21	21	21
CAMP1621	Small hydrophobic protein	new#1	new#1	new#1	new#1	new#1	new#1	new#1	new#1	new#1	new#1	new#1	new#1	new#1	new#1	new#1	new#1
CAMP1623	Crossover junction endodeoxyribonuclease (K01159)	12	12	12	12	12	12	12	12	12	12	12	12	12	12	12	12
CAMP1627	Pseudogene (putative TonB-denpendent outer membrane receptor)	37	37	37	37	37	37	37	37	37	37	37	37	37	37	37	37
CAMP1637	Pseudogene (nitroreductase)	new#1	new#1	new#1	new#1	new#1	new#1	new#1	new#1	new#1	new#1	new#1	new#1	new#1	new#1	new#1	new#1
CAMP1638	Pseudogene (putative glycerol-3-phosphate transporter)	186	186	186	186	186	186	186	186	186	186	186	186	186	186	186	186
CAMP1639	Pseudogene (putative C4-dicarboxylate anaerobic carrier)	30	30	30	30	30	30	30	30	30	30	30	30	30	30	30	30
CAMP1640	Pseudogene (putative MmgE/PrpD family protein)	28	28	28	28	28	28	28	28	28	28	28	28	28	28	28	28
CAMP1641	Pesudogene (type II protein secretion system F protein)	18	18	18	18	18	18	18	18	18	18	18	18	18	18	18	18
CAMP1642	Pseudogene (putative C4-dicarboxylate anaerobic carrier)	10	10	10	10	10	10	10	10	10	10	10	10	10	10	10	10
CAMP1803	30S ribosomal protein S1	97	97	97	new#1	new#1	new#1	new#1	new#1	new#1	new#1	new#1	new#1	new#1	new#1	new#1	new#1
CAMP1804	30S ribosomal protein S2	2	2	2	2	2	2	2	2	2	2	2	2	2	2	2	2
CAMP1805	30S ribosomal protein S3	8	8	8	8	8	8	8	8	8	8	8	8	8	8	8	8
CAMP1806	30S ribosomal protein S4	2	2	2	2	2	2	2	2	2	2	2	2	2	2	2	2
CAMP1807	30S ribosomal protein S5	2	2	2	2	2	2	2	2	2	2	2	2	2	2	2	2
CAMP1808	30S ribosomal protein S6	5	5	5	5	5	5	5	5	5	5	5	5	5	5	5	5
CAMP1809	30S ribosomal protein S7	1	1	1	1	1	1	1	1	1	1	1	1	1	1	1	1
CAMP1810	30S ribosomal protein S8	5	5	5	5	5	5	5	5	5	5	5	5	5	5	5	5
CAMP1811	30S ribosomal protein S9	2	2	2	2	new#1	2	2	2	2	2	2	2	2	2	2	2
CAMP1812	30S ribosomal protein S10	2	2	2	2	26	26	26	26	26	26	26	26	26	26	26	26
CAMP1813	30S ribosomal protein S11	2	2	2	2	2	2	2	2	2	2	2	2	2	2	2	2
CAMP1814	30S ribosomal protein S12	2	2	2	2	2	2	2	2	2	2	2	2	2	2	2	2
CAMP1815	30S ribosomal protein S13	1	1	1	1	1	1	1	1	1	1	1	1	1	1	1	1
CAMP1816	30S ribosomal protein S14	2	2	2	2	2	2	2	2	2	2	2	2	2	2	2	2
CAMP1817	30S ribosomal protein S15	2	2	2	2	2	2	2	2	2	2	2	2	2	2	2	2
CAMP1818	30S ribosomal protein S16	2	2	2	2	2	2	2	2	2	2	2	2	2	2	2	2
CAMP1819	30S ribosomal protein S17	2	2	2	2	2	2	2	2	2	2	2	2	2	2	2	2
CAMP1820	30S ribosomal protein S18	6	6	6	6	6	6	6	6	6	6	6	6	6	6	6	6
CAMP1821	30S ribosomal protein S19	2	2	2	2	2	2	2	2	2	2	2	2	2	2	2	2
CAMP1822	30S ribosomal protein S20	2	2	2	2	2	2	2	2	2	2	2	2	2	2	2	2
CAMP1823	30S ribosomal protein S21	2	2	2	2	2	2	2	2	2	2	2	2	2	2	2	2
CAMP1824	50S ribosomal protein L1	2	2	2	2	2	2	2	2	2	2	2	2	2	2	2	2
CAMP1825	50S ribosomal protein L2	2	2	2	2	2	2	2	2	2	2	2	2	2	2	2	2
CAMP1826	50S ribosomal protein L3	78	78	78	78	78	78	78	78	78	78	78	78	78	78	78	78
CAMP1827	50S ribosomal protein L4	2	2	2	2	2	2	2	2	2	2	2	2	2	2	2	2
CAMP1828	50S ribosomal protein L5	2	2	2	2	2	2	2	2	2	2	2	2	2	2	2	2
CAMP1829	50S ribosomal protein L6	2	2	2	2	2	2	2	2	2	2	2	2	2	2	2	2
CAMP1830	50S ribosomal protein L7/L12	2	2	2	2	2	2	2	2	2	2	2	2	2	2	2	2
CAMP1831	50S ribosomal protein L9	243	243	243	243	243	243	243	243	243	243	243	243	243	243	243	243
CAMP1832	50S ribosomal protein L10	2	2	2	2	2	2	2	2	2	2	2	2	2	2	2	2
CAMP1833	50S ribosomal protein L11	1	1	1	1	1	1	1	1	1	1	1	1	1	1	1	1
CAMP1834	50S ribosomal protein L13	2	2	2	2	2	2	2	2	2	2	2	2	2	2	2	2
CAMP1835	50S ribosomal protein L14	2	2	2	2	2	2	2	2	2	2	2	2	2	2	2	2
CAMP1836	50S ribosomal protein L15	2	2	2	2	2	2	2	2	2	2	2	2	2	2	2	2
CAMP1837	50S ribosomal protein L16	2	2	2	2	2	2	2	2	2	2	2	2	2	2	2	2
CAMP1838	50S ribosomal protein L17	4	4	4	4	4	4	4	4	4	4	4	4	4	4	4	4
CAMP1839	50S ribosomal protein L18	2	2	2	2	2	2	2	2	2	2	2	2	2	2	2	2
CAMP1840	50S ribosomal protein L19	2	2	2	2	2	2	2	2	2	2	2	2	2	2	2	2
CAMP1841	50S ribosomal protein L20	2	2	2	2	2	2	2	2	2	2	2	2	2	2	2	2
CAMP1842	50S ribosomal protein L21	1	1	1	1	1	1	1	1	1	1	1	1	1	1	1	1
CAMP1843	50S ribosomal protein L22	129	129	129	129	129	129	129	129	129	129	129	129	129	129	129	129
CAMP1844	50S ribosomal protein L23	2	2	2	2	2	2	2	2	2	2	2	2	2	2	2	2
CAMP1845	50S ribosomal protein L24	3	3	3	3	3	3	3	3	3	3	3	3	3	3	3	3
CAMP1846	50S ribosomal protein L27	34	34	34	34	34	34	34	34	34	34	34	34	34	34	34	34
CAMP1847	50S ribosomal protein L28	2	2	2	2	2	2	2	2	2	2	2	2	2	2	2	2
CAMP1848	50S ribosomal protein L29	1	1	1	1	1	1	1	1	1	1	1	1	1	1	1	1
CAMP1849	50S ribosomal protein L31	1	1	1	1	1	1	1	1	1	1	1	1	1	1	1	1
CAMP1850	50S ribosomal protein L32	1	1	1	1	1	1	1	1	1	1	1	1	1	1	1	1
CAMP1851	50S ribosomal protein L33	1	1	1	1	1	1	1	1	1	1	1	1	1	1	1	1
CAMP1852	50S ribosomal protein L34	9	9	9	9	9	9	9	9	9	9	9	9	9	9	9	9
CAMP1853	50S ribosomal protein L35	2	2	2	2	2	2	2	2	2	2	2	2	2	2	2	2
CAMP1854	50S ribosomal protein L36	2	2	2	2	2	2	2	2	2	2	2	2	2	2	2	2

## Sheet: Table S4
Supplementary Table S4. Full antimicrobial susceptibility testing results - MIC values of isolates using agar dilution.
Abbreviations: AMC, co-amoxiclav; AMX, amoxicillin; CIP, ciprofloxacin; ERY, erythromycin; ETP, ertapenem; GEN, gentamicin; MEM, meropenem; NAL, nalidixic acid; STR, streptomycin; TET, tetracycline.
		MIC (mg/l)
Isolate	Year	AMC	AMX	CIP	ERY	ETP	GEN	MEM	NAL	STR	TET
236123	2004	<1	2	>32	4	0.125	0.125	0.0075	>512	0.5	0.125
236124	2001	<1	0.125	8	4	0.03	0.06	0.0075	256	0.25	0.06
236125	2001	<1	0.125	8	2	0.03	0.06	0.0075	256	0.25	0.06
236126	2002	<1	2	16	>512	0.125	0.125	0.0075	256	0.5	0.06
236127	2002	<1	0.125	8	4	0.03	0.125	0.00375	256	0.25	0.06
236132	2003	<1	0.125	8	4	0.03	0.06	0.0075	256	0.25	0.06
236128	2002	<1	4	>32	2	0.25	0.03	0.0075	>512	0.25	0.125
236129	2002	<1	2	>32	2	0.125	0.06	0.0075	256	0.25	0.25
236130	2002	<1	2	>32	4	0.25	0.06	0.0075	>512	0.25	0.125
236131	2003	<1	2	>32	2	0.125	0.125	0.0075	>512	0.25	0.125
236133	2003	<1	2	>32	2	0.125	0.125	0.0075	>512	0.5	0.25
236134	2005	<1	2	>32	2	0.125	2	0.0075	256	2	0.125
236136	2011	<1	0.125	8	1	0.015	0.06	0.0075	128	0.125	0.06
236137	2012	<1	1	>32	>512	0.06	0.06	0.00375	256	0.25	0.25
18857	2014	<1	4	>32	16	0.03	0.25	0.00375	>512	0.25	2
236139	2014	<1	2	16	16	0.03	0.5	0.00375	256	1	1
74288	2014	<1	1	4	2	0.015	0.125	0.0075	64	0.25	0.06
74289	2014	<1	1	8	0.25	0.015	0.125	0.0075	128	0.125	0.06
85702-1	2015	<1	2	>32	4	0.06	0.125	0.0075	>512	0.25	0.5
85702-2	2015	<1	4	>32	8	0.06	0.25	0.0075	>512	0.25	0.5
201487	2015	<1	1	4	0.25	0.015	0.25	0.0075	64	0.25	0.06
216332	2016	<1	1	16	1	0.03	0.25	0.0075	256	0.125	0.06

## Sheet: Table S5
Supplementary Table S5. Alleles present for known C. jejuni contingency loci. N = novel allele. I = incomplete allele (end of contig). X = missing allele.
Locus	Gene	Product	Alleles Present
CAMP0031	Cj0031	Type IIS restriction/modification system	92, 422
CAMP0044	Cj0045c	Iron-binding protein	7, 18, 68, 80, 281, 586, N1
CAMP0631	Cj0685c, cipA	Invasion protein	N1, N2, N3, N4, N5, N6, N7
CAMP1213	Cj1295	Conserved hypothetical protein	86, N1
CAMP1223	Cj1305c	Hypothetical protein (617 family - flagellin)	81, N1, N2, N3
CAMP1224	Cj1306c	Hypothetical protein (617 family - flagellin)	51, N1, N2, N3
CAMP1228	Cj1310c	Hypothetical protein (617 family - flagellin)	1, N1
CAMP1236	Cj1318, maf1	Motility accessory factor	1040, 1041, 1043, N1, N2, X, I
CAMP1252	Cj1335, maf4	Motility accessory factor	1041, 1042, 1044, N1, N2, X, I
CAMP1258	Cj1342c, maf7	Motility accessory factor	405, N1, N2, N3
CAMP1331	Cj1420c	Methyltransferase	8, 80/159

## Sheet: Table S6
Supplementary Table S6. Concentrations and minimum inhibitory concentration (MIC) values used for antimicrobial susceptibility testing.
a EUCAST Campylobacter epidemiological cut-off values. b EUCAST Enterobacteriaceae breakpoint values.
Group	Antibiotic	Range of concentrations tested (mg/l)	Breakpoint used (mg/l)
Quinolone	Ciprofloxacin a	0.00375 – 32	S ≤0.5, R >0.5
	Nalidixic Acid a	0.06 – 512	S ≤16, R ≥32
Macrolide	Erythromycin a	0.06 – 512	S ≤4, R >4
Aminoglycoside	Gentamicin b	0.0075 – 32	S ≤2, R >4
	Streptomycin	0.06 – 512	-
Beta-lactams	Amoxicillin b	0.06 – 512	S ≤8, R >8
	Co-Amoxiclav b	1 – 512	S ≤8, R >8
	Ertapenem b	0.00375 – 32	S ≤0.5, R >1
	Meropenem b	0.00375 – 32	S ≤2, R >8
Tetracycline	Tetracycline a	0.015 – 128	S ≤2, R >2

## Sheet: Table S7
Supplementary Table S7. WGS quality and assembly statistics, and public accessions for each isolate.
X = Isolate 56946 was not uploaded to PubMLST due to the level of contamination in the genome assembly.
Assembly	Accession	PubMLST ID	Sequencing yield (Mb)	Average read quality	Number of contigs	Total length	GC (%)	N50
106535	SRS4596351	46160	342	35.46	218	1802434	31.95	281758
18857	SRS4596355	46153	385	33.6	32	1647490	30.47	97943
201487	SRS4596352	46161	476	35.83	17	1650721	30.45	184981
216332	SRS4596349	46162	383	35.71	16	1652045	30.45	281847
236123	SRS4596350	46148	365	35.16	20	1649629	30.45	185054
236124	SRS4596357	46138	271	35.03	20	1650686	30.45	228596
236125	SRS4596358	46139	365	34.62	26	1647441	30.46	160535
236126	SRS4596368	46140	269	35.43	15	1647227	30.45	329137
236127	SRS4596369	46141	297	34.95	19	1648775	30.45	215752
236128	SRS4596370	46142	302	35.04	18	1649073	30.46	203807
236129	SRS4596371	46143	266	35.08	15	1647462	30.45	329134
236130	SRS4596364	46144	368	34.68	20	1651098	30.45	280347
236131	SRS4596365	46145	394	35.23	23	1651939	30.45	185019
236132	SRS4596366	46146	351	35.07	20	1649688	30.45	184972
236133	SRS4596367	46147	288	34.67	14	1645212	30.46	217200
236134	SRS4596362	46149	316	35.03	20	1646548	30.46	184979
236136	SRS4596363	46151	321	35.1	22	1646942	30.46	178812
236137	SRS4596360	46152	329	35.19	20	1647882	30.46	178813
236139	SRS4596359	46154	472	34.77	18	1649069	30.46	211461
56946	SRS4596356	X	341	36.54	1914	7196939	46.49	6975
74288	SRS4596353	46155	471	35.62	15	1652011	30.45	281858
74289	SRS4596354	46157	643	36	19	1650952	30.45	281966
85702	SRS4596361	46159	300	36.46	24	1655396	30.46	189466
